# Supplementary material for: METTL3 and STAT3 form a positive feedback loop to promote cell metastasis in hepatocellular carcinoma
Source: Cell Commun Signal. 2023 May 25;21:121. doi: 10.1186/s12964-023-01148-7 (PMC10210303; doi:10.1186/s12964-023-01148-7)
Supplement: Supplementary file 2 — Additional file 1. [file 12964_2023_1148_MOESM1_ESM.xlsx]

## Sheet: Sheet1
Pos.	Age	Sex	Organ	Pathology diagnosis	TNM	Grade	stage	Type
A1	67	F	Liver	Cancer adjacent liver tissue of No.30	-	-	-	AT
A2	75	F	Liver	Cancer adjacent liver tissue of No.83	-	-	-	AT
A3	56	M	Liver	Cancer adjacent liver tissue of No.10	-	-	-	AT
A4	51	F	Liver	Cancer adjacent liver tissue of No.35	-	-	-	AT
A5	52	F	Liver	Cancer adjacent liver tissue of No.85	-	-	-	AT
A6	56	F	Liver	Intrahepatic cholangiocarcinoma	T2N0M0	2	II	Malignant
A7	59	F	Liver	Intrahepatic cholangiocarcinoma with necrosis	T3N0M0	2	IIIA	Malignant
A8	64	M	Liver	Intrahepatic cholangiocarcinoma	T2N0M0	3	II	Malignant
A9	49	M	Liver	Intrahepatic cholangiocarcinoma	T2N0M0	3	II	Malignant
A10	56	M	Liver	Hepatocellular carcinoma	T3N0M0	2	IIIA	Malignant
A11	55	M	Liver	Intrahepatic cholangiocarcinoma	T3N1M0	1	IVA	Malignant
B1	62	F	Liver	Intrahepatic cholangiocarcinoma	T3N1M0	1	IVA	Malignant
B2	74	M	Liver	Intrahepatic cholangiocarcinoma	T3N1M0	1	IVA	Malignant
B3	32	F	Liver	Carcinoid	T2N1M0	-	IVA	Malignant
B4	49	M	Liver	Intrahepatic cholangiocarcinoma with necrosis	T2N1M0	2	IVA	Malignant
B5	40	M	Liver	Intrahepatic cholangiocarcinoma	T2N1M0	1	IVA	Malignant
B6	60	M	Liver	Intrahepatic cholangiocarcinoma	T3N1M0	1	IVA	Malignant
B7	65	F	Liver	Intrahepatic cholangiocarcinoma	T2N1M0	1	IVA	Malignant
B8	69	M	Liver	Intrahepatic cholangiocarcinoma	T3N1M0	1	IVA	Malignant
B9	71	M	Liver	Intrahepatic cholangiocarcinoma	T2N1M0	1	IVA	Malignant
B10	39	F	Liver	Intrahepatic cholangiocarcinoma	T3N1M0	1	IVA	Malignant
B11	70	F	Liver	Intrahepatic cholangiocarcinoma	T3N1M0	2	IVA	Malignant
C1	55	F	Liver	Intrahepatic cholangiocarcinoma	T2N1M0	1	IVA	Malignant
C2	73	M	Liver	Intrahepatic cholangiocarcinoma	T2N1M0	2	IVA	Malignant
C3	51	M	Liver	Intrahepatic cholangiocarcinoma	T3N1M0	*	IVA	Malignant
C4	69	F	Liver	Intrahepatic cholangiocarcinoma	T2N1M0	2	IVA	Malignant
C5	63	M	Liver	Intrahepatic cholangiocarcinoma	T2N1M0	2	IVA	Malignant
C6	67	F	Liver	Intrahepatic cholangiocarcinoma	T3N1M0	2	IVA	Malignant
C7	46	F	Liver	Intrahepatic cholangiocarcinoma	T2N1M0	2	IVA	Malignant
C8	54	M	Liver	Intrahepatic cholangiocarcinoma	T3N1M0	2	IVA	Malignant
C9	68	M	Liver	Intrahepatic cholangiocarcinoma	T3N1M0	*	IVA	Malignant
C10	54	F	Liver	Intrahepatic cholangiocarcinoma	T3N1M0	2	IVA	Malignant
C11	51	F	Liver	Intrahepatic cholangiocarcinoma	T3N1M0	*	IVA	Malignant
D1	52	M	Liver	Intrahepatic cholangiocarcinoma	T2N1M0	2	IVA	Malignant
D2	52	M	Liver	Intrahepatic cholangiocarcinoma	T3N1M0	3	IVA	Malignant
D3	67	M	Liver	Intrahepatic cholangiocarcinoma	T3N1M0	2	IVA	Malignant
D4	65	M	Liver	Intrahepatic cholangiocarcinoma	T3N1M0	2	IVA	Malignant
D5	60	M	Liver	Intrahepatic cholangiocarcinoma	T2N1M0	3	IVA	Malignant
D6	50	F	Liver	Intrahepatic cholangiocarcinoma	T3N1M0	2	IVA	Malignant
D7	49	M	Liver	Intrahepatic cholangiocarcinoma with necrosis	T2N1M0	3	IVA	Malignant
D8	64	M	Liver	Intrahepatic cholangiocarcinoma	T3N1M0	2	IVA	Malignant
D9	63	M	Liver	Intrahepatic cholangiocarcinoma	T3N1M0	3	IVA	Malignant
D10	45	M	Liver	Intrahepatic cholangiocarcinoma	T3N1M0	3	IVA	Malignant
D11	51	M	Liver	Intrahepatic cholangiocarcinoma	T3N1M0	3	IVA	Malignant
E1	68	M	Liver	Intrahepatic cholangiocarcinoma	T3N1M0	3	IVA	Malignant
E2	34	M	Liver	Intrahepatic cholangiocarcinoma	T2N1M0	*	IVA	Malignant
E3	65	M	Liver	Intrahepatic cholangiocarcinoma	T2N1M0	*	IVA	Malignant
E4	70	F	Liver	Intrahepatic cholangiocarcinoma	T3N1M0	3	IVA	Malignant
E5	47	F	Liver	Intrahepatic cholangiocarcinoma	T2N1M0	3	IVA	Malignant
E6	60	F	Liver	Intrahepatic cholangiocarcinoma	T3N1M0	*	IVA	Malignant
E7	57	F	Liver	Intrahepatic cholangiocarcinoma	T2N1M0	2	IVA	Malignant
E8	52	F	Liver	Intrahepatic cholangiocarcinoma	T3N1M0	3	IVA	Malignant
E9	36	F	Liver	Intrahepatic cholangiocarcinoma	T2N1M0	3	IVA	Malignant
E10	69	M	Liver	Hepatocellular carcinoma	T3N1M0	3	IVA	Malignant
E11	52	M	Liver	Hepatocellular carcinoma	T3N1M0	2	IVA	Malignant
F1	61	M	Liver	Hepatocellular carcinoma	T3N1M0	2	IVA	Malignant
F2	76	M	Liver	Hepatocellular carcinoma	T3N1M0	2	IVA	Malignant
F3	57	M	Liver	Hepatocellular carcinoma	T3N1M0	3	IVA	Malignant
F4	40	M	Liver	Hepatocellular carcinoma	T3N1M0	2	IVA	Malignant
F5	64	M	Liver	Hepatocellular carcinoma	T3N1M0	2	IVA	Malignant
F6	52	M	Liver	Hepatocellular carcinoma	T3N1M0	3	IVA	Malignant
F7	52	M	Liver	Hepatocellular carcinoma with necrosis	T3N1M0	3	IVA	Malignant
F8	69	F	Liver	Hepatocellular carcinoma	T4N1M0	2	IVA	Malignant
F9	36	M	Liver	Hepatocellular carcinoma with necrosis	T3N1M0	2	IVA	Malignant
F10	56	M	Liver	Hepatocellular carcinoma with necrosis	T2N1M0	2	IVA	Malignant
F11	27	M	Liver	Hepatocellular carcinoma with necrosis	T3N1M0	2	IVA	Malignant
G1	37	M	Liver	Hepatocellular carcinoma	T4N1M0	3	IVA	Malignant
G2	64	M	Liver	Hepatocellular carcinoma	T2N1M0	2	IVA	Malignant
G3	34	M	Liver	Mixed carcinoma (intrahepatic cholangiocarcinoma and hepatocellular carcinoma)	T3N1M0	-	IVA	Malignant
G4	61	F	Liver	Mixed carcinoma (intrahepatic cholangiocarcinoma and hepatocellular carcinoma)	T2N1M0	-	IVA	Malignant
G5	63	M	Liver	Mixed carcinoma (intrahepatic cholangiocarcinoma and hepatocellular carcinoma)	T2N1M0	-	IVA	Malignant
G6	52	F	Liver	Mixed carcinoma (intrahepatic cholangiocarcinoma and hepatocellular carcinoma)	T3N1M0	-	IVA	Malignant
G7	30	M	Liver	Carcinoid	T3N1M0	-	IVA	Malignant
G8	37	F	Liver	Carcinoid	T2N1M0	-	IVA	Malignant
G9	56	M	Liver	Adenosquamous carcinoma	T3N1M0	-	IVA	Malignant
G10	58	F	Liver	Adenosquamous carcinoma	T3N1M0	-	IVA	Malignant
G11	75	F	Liver	Hepatocellular carcinoma	T3N1M0	2	IVA	Malignant
H1	52	F	Liver	Hepatocellular carcinoma	T3N1M0	2	IVA	Malignant
H2	56	M	Liver	Metastatic intrahepatic cholangiocarcinoma to colon	T3N0M1	2	IV	Malignant
H3	56	M	Liver	Metastatic intrahepatic cholangiocarcinoma to colon	T3N0M1	2	IV	Malignant
H4	54	F	Liver	Intrahepatic cholangiocarcinoma invades gallbladder	T3N1M0	2	IVA	Malignant
H5	54	F	Liver	Intrahepatic cholangiocarcinoma invades gallbladder	T3N1M0	2	IVA	Malignant
H6	57	M	Liver	Metastatic hepatocellular carcinoma to spleen	T4N1M1	2	IVB	Malignant
H7	57	M	Liver	Metastatic hepatocellular carcinoma to spleen	T4N1M1	2	IVB	Malignant
H8	53	M	Pancrease	Metastatic intrahepatic cholangiocarcinoma from liver	-	-	-	Metastasis
H9	53	M	Pancrease	Metastatic intrahepatic cholangiocarcinoma from liver	-	-	-	Metastasis
H10	38	F	Pancrease	Metastatic hepatocellular carcinoma from liver	-	-	-	Metastasis
H11	38	F	Pancrease	Metastatic hepatocellular carcinoma from liver	-	-	-	Metastasis
I1	56	M	Colon	Metastatic intrahepatic cholangiocarcinoma from liver	-	-	-	Metastasis
I2	56	M	Colon	Metastatic intrahepatic cholangiocarcinoma from liver	-	-	-	Metastasis
I3	41	M	Small intestine	Metastatic hepatocellular carcinoma from liver	-	-	-	Metastasis
I4	41	M	Small intestine	Metastatic hepatocellular carcinoma from liver	-	-	-	Metastasis
I5	59	M	Mesocolon	Metastatic hepatocellular carcinoma of adipose tissue from liver	-	-	-	Metastasis
I6	59	M	Mesocolon	Metastatic hepatocellular carcinoma of adipose tissue from liver (sparse)	-	-	-	Metastasis
I7	64	M	Colon	Metastatic hepatocellular carcinoma from liver	-	-	-	Metastasis
I8	64	M	Colon	Metastatic hepatocellular carcinoma from liver	-	-	-	Metastasis
I9	56	F	Colon	Metastatic hepatocellular carcinoma from liver	-	-	-	Metastasis
I10	56	F	Colon	Metastatic hepatocellular carcinoma from liver	-	-	-	Metastasis
I11	64	F	Lung	Metastatic hepatocellular carcinoma from liver	-	-	-	Metastasis
J1	64	F	Lung	Metastatic hepatocellular carcinoma from liver	-	-	-	Metastasis
J2	63	F	Lung	Metastatic hepatocellular carcinoma from liver	-	-	-	Metastasis
J3	63	F	Lung	Metastatic hepatocellular carcinoma from liver	-	-	-	Metastasis
J4	55	M	Chest wall	Metastatic hepatocellular carcinoma of fibrous tissue from liver	-	-	-	Metastasis
J5	55	M	Chest wall	Metastatic hepatocellular carcinoma of fibrous tissue from liver	-	-	-	Metastasis
J6	41	M	Pelvic cavity	Metastatic hepatocellular carcinoma from liver	-	-	-	Metastasis
J7	41	M	Pelvic cavity	Metastatic hepatocellular carcinoma from liver	-	-	-	Metastasis
J8	56	M	Heart	Metastatic hepatocellular carcinoma of right atrium from liver	-	-	-	Metastasis
J9	56	M	Heart	Metastatic hepatocellular carcinoma of right atrium from liver	-	-	-	Metastasis
J10	54	M	Brain	Metastatic hepatocellular carcinoma of right occipital lobe from liver	-	-	-	Metastasis
J11	54	M	Brain	Metastatic hepatocellular carcinoma of right occipital lobe from liver	-	-	-	Metastasis
K1	70	M	Brain	Metastatic hepatocellular carcinoma of left parietal lobe from liver	-	-	-	Metastasis
K2	70	M	Brain	Metastatic hepatocellular carcinoma of left parietal lobe from liver	-	-	-	Metastasis
K3	45	M	Rib	Metastatic hepatocellular carcinoma from liver	-	-	-	Metastasis
K4	45	M	Rib	Metastatic hepatocellular carcinoma from liver	-	-	-	Metastasis
K5	54	M	Rib	Metastatic hepatocellular carcinoma from liver	-	-	-	Metastasis
K6	54	M	Rib	Metastatic hepatocellular carcinoma from liver	-	-	-	Metastasis
K7	33	F	Chest wall	Metastatic hepatocellular carcinoma of fibrous tissue from liver	-	-	-	Metastasis
K8	33	F	Chest wall	Metastatic hepatocellular carcinoma of fibrous tissue from liver	-	-	-	Metastasis
K9	50	M	Spleen	Metastatic hepatocellular carcinoma from liver	-	-	-	Metastasis
K10	50	M	Spleen	Metastatic hepatocellular carcinoma from liver	-	-	-	Metastasis
K11	57	M	Spleen	Metastatic hepatocellular carcinoma from liver	-	-	-	Metastasis
K12	57	M	Spleen	Metastatic hepatocellular carcinoma from liver
