# Supplementary material for: METTL3 and STAT3 form a positive feedback loop to promote cell metastasis in hepatocellular carcinoma
Source: Cell Commun Signal. 2023 May 25;21:121. doi: 10.1186/s12964-023-01148-7 (PMC10210303; doi:10.1186/s12964-023-01148-7)
Supplement: Supplementary file 3 — Additional file 2. [file 12964_2023_1148_MOESM2_ESM.xlsx]

## Sheet: DLV1505
Detailed information of tissue array panel
No.	Age	Sex	Organ/Anatomic Site	Pathology diagnosis	Grade	TNM	Stage	Tissue ID.	Type	Tumor Size
1	63	M	Liver	Hepatocellular carcinoma	1	T3N0M0	IIIA	Dlv031882	Malignant	*
2	63	M	Liver	Hepatocellular carcinoma	1	T3N0M0	IIIA	Dlv031882	Malignant	*
3	63	M	Liver	Hepatitis	*	*	*	Dlv031882	AT	*
4	65	M	Liver	Hepatocellular carcinoma with degeneration	1	T2N0M0	II	Dlv024468	Malignant	*
5	65	M	Liver	Hepatocellular carcinoma with degeneration	1	T2N0M0	II	Dlv024468	Malignant	*
6	65	M	Liver	Cirrhosis	*	*	*	Dlv024468	NAT	*
7	62	F	Liver	Hepatocellular carcinoma	1--2	T3N0M0	IIIA	Dlv030172	Malignant	*
8	62	F	Liver	Hepatocellular carcinoma	1--2	T3N0M0	IIIA	Dlv030172	Malignant	*
9	62	F	Liver	Mild inflammation	*	*	*	Dlv030172	NAT	*
10	40	M	Liver	Hepatocellular carcinoma	2	T3N1M0	IVA	Dlv140328	Malignant	*
11	40	M	Liver	Hepatocellular carcinoma	2	T3N1M0	IVA	Dlv140328	Malignant	*
12	40	M	Liver	Mild inflammation	*	*	*	Dlv140328	AT	*
13	77	M	Liver	Hepatocellular carcinoma	2	T3aN0M0	IIIA	Dlv150289	Malignant	6.0*5.0*5.0
14	77	M	Liver	Hepatocellular carcinoma	2	T3aN0M0	IIIA	Dlv150289	Malignant	6.0*5.0*5.0
15	77	M	Liver	Mild inflammation	*	*	*	Dlv150289	NAT	*
16	58	M	Liver	Hepatocellular carcinoma	2	T2N0M0	II	Dlv160074	Malignant	7*7*6
17	58	M	Liver	Hepatocellular carcinoma	2	T2N0M0	II	Dlv160074	Malignant	7*7*6
18	58	M	Liver	Moderate inflammation	*	*	*	Dlv160074	NAT	*
19	72	F	Liver	Hepatocellular carcinoma	2	T2N0M0	II	Dlv150247	Malignant	5.5*5.0*3.5
20	72	F	Liver	Hepatocellular carcinoma	2	T2N0M0	II	Dlv150247	Malignant	5.5*5.0*3.5
21	72	F	Liver	Cirrhosis	*	*	*	Dlv150247	NAT	*
22	58	F	Liver	Hepatocellular carcinoma	2	T1bN0M0	IB	Dlv150268	Malignant	7.0*6.0*4.5
23	58	F	Liver	Hepatocellular carcinoma	2	T1bN0M0	IB	Dlv150268	Malignant	7.0*6.0*4.5
24	58	F	Liver	Mild inflammation	*	*	*	Dlv150268	NAT	*
25	36	F	Liver	Hepatocellular carcinoma	2	T3N0M0	IIIA	Dlv024309	Malignant	*
26	36	F	Liver	Hepatocellular carcinoma	2	T3N0M0	IIIA	Dlv024309	Malignant	*
27	36	F	Liver	Mild inflammation	*	*	*	Dlv024309	AT	*
28	57	F	Liver	Hepatocellular carcinoma	2	T2N0M0	II	Dlv150233	Malignant	6.5*5.0*3.5
29	57	F	Liver	Hepatocellular carcinoma	2	T2N0M0	II	Dlv150233	Malignant	6.5*5.0*3.5
30	57	F	Liver	Cirrhosis	*	*	*	Dlv150233	NAT	*
31	45	M	Liver	Hepatocellular carcinoma	2	T3N0M0	IIIA	Dlv130488	Malignant	*
32	45	M	Liver	Hepatocellular carcinoma	2	T3N0M0	IIIA	Dlv130488	Malignant	*
33	45	M	Liver	Mild inflammation	*	*	*	Dlv130488	NAT	*
34	47	M	Liver	Hepatocellular carcinoma	2--3	T3N0M0	IIIA	Dlv150153	Malignant	8.5*6.0*3.5
35	47	M	Liver	Hepatocellular carcinoma	2--3	T3N0M0	IIIA	Dlv150153	Malignant	8.5*6.0*3.5
36	47	M	Liver	Mild inflammation	*	*	*	Dlv150153	AT	*
37	50	M	Liver	Hepatocellular carcinoma	2--3	T2N0M0	II	Dlv031874	Malignant	*
38	50	M	Liver	Hepatocellular carcinoma with necrosis	2--3	T2N0M0	II	Dlv031874	Malignant	*
39	50	M	Liver	Mild inflammation	*	*	*	Dlv031874	NAT	*
40	60	M	Liver	Hepatocellular carcinoma	3	T3N0M0	IIIA	Dlv160006	Malignant	8.0*7*5
41	60	M	Liver	Hepatocellular carcinoma	3	T3N0M0	IIIA	Dlv160006	Malignant	8.0*7*5
42	60	M	Liver	Moderate inflammation	*	*	*	Dlv160006	NAT	*
43	47	M	Liver	Hepatocellular carcinoma with necrosis	3	T2N0M0	II	Dlv160003	Malignant	3.5*2.5*2.2
44	47	M	Liver	Hepatocellular carcinoma	3	T2N0M0	II	Dlv160003	Malignant	3.5*2.5*2.2
45	47	M	Liver	Mild inflammation	*	*	*	Dlv160003	NAT	*
46	52	F	Liver	Hepatocellular carcinoma with necrosis	3	T2N0M0	II	Dlv150398	Malignant	6.0*4.5*4.5
47	52	F	Liver	Hepatocellular carcinoma with necrosis	3	T2N0M0	II	Dlv150398	Malignant	6.0*4.5*4.5
48	52	F	Liver	Mild-moderate inflammation	*	*	*	Dlv150398	NAT	*
49	63	M	Liver	Hepatocellular carcinoma	3	T3N0M0	IIIA	Dlv010376	Malignant	*
50	63	M	Liver	Hepatocellular carcinoma	3	T3N0M0	IIIA	Dlv010376	Malignant	*
51	63	M	Liver	Mild-moderate inflammation	*	*	*	Dlv010376	NAT	*
52	27	F	Liver	Hepatocellular carcinoma	3	T4N0M0	IIIB	Dlv090204	Malignant	*
53	27	F	Liver	Hepatocellular carcinoma	3	T4N0M0	IIIB	Dlv090204	Malignant	*
54	27	F	Liver	Mild inflammation	*	*	*	Dlv090204	NAT	*
55	51	F	Liver	Hepatocellular carcinoma	3	T2N0M0	II	Dlv061897	Malignant	*
56	51	F	Liver	Hepatocellular carcinoma (sparse)	3	T2N0M0	II	Dlv061897	Malignant	*
57	51	F	Liver	Mild inflammation	*	*	*	Dlv061897	AT	*
58	51	M	Liver	Hepatocellular carcinoma	3	T3N0M0	IIIA	Dlv021087	Malignant	*
59	51	M	Liver	Hepatocellular carcinoma	3	T3N0M0	IIIA	Dlv021087	Malignant	*
60	51	M	Liver	Cirrhosis	*	*	*	Dlv021087	AT	*
61	63	M	Liver	Hepatocellular carcinoma	3	T2N0M0	II	Dlv160079	Malignant	4.0*3.5*2.5
62	63	M	Liver	Hepatocellular carcinoma	3	T2N0M0	II	Dlv160079	Malignant	4.0*3.5*2.5
63	63	M	Liver	Cirrhosis	*	*	*	Dlv160079	NAT	*
64	69	M	Liver	Hepatocellular carcinoma (sparse)	3	T3N1M0	IVA	Dlv170006	Malignant	7
65	69	M	Liver	Hepatocellular carcinoma (sparse)	3	T3N1M0	IVA	Dlv170006	Malignant	7
66	69	M	Liver	Mild inflammation	*	*	*	Dlv170006	NAT	*
67	66	M	Liver	Hepatocellular carcinoma	3	T2N1M0	IVA	Dlv170084	Malignant	5
68	66	M	Liver	Hepatocellular carcinoma	3	T2N1M0	IVA	Dlv170084	Malignant	5
69	66	M	Liver	Nodular cirrhosis	*	*	*	Dlv170084	NAT	*
70	51	M	Liver	Hepatocellular carcinoma with necrosis	3	T3aN1M0	IVA	Dlv180235	Malignant	6
71	51	M	Liver	Hepatocellular carcinoma	3	T3aN1M0	IVA	Dlv180235	Malignant	6
72	51	M	Liver	Nodular cirrhosis	*	*	*	Dlv180235	AT	*
73	77	F	Liver	Hepatocellular carcinoma with necrosis	3	T3N0M0	IIIA	Dlv170017	Malignant	7
74	77	F	Liver	Hepatocellular carcinoma	3	T3N0M0	IIIA	Dlv170017	Malignant	7
75	77	F	Liver	Mild inflammation	*	*	*	Dlv170017	AT	*
76	67	F	Liver	Cholangiocellular carcinoma (sparse)	2	T3N1M0	IIIB	Dlv140257	Malignant	*
77	67	F	Liver	Cholangiocellular carcinoma (sparse)	2	T3N1M0	IIIB	Dlv140257	Malignant	*
78	67	F	Liver	Chronic hepatitis	*	*	*	Dlv140257	AT	*
79	58	F	Liver	Cholangiocellular carcinoma	2	T2N0M0	II	Dlv031868	Malignant	*
80	58	F	Liver	Cholangiocellular carcinoma	2	T2N0M0	II	Dlv031868	Malignant	*
81	58	F	Liver	Mild inflammation	*	*	*	Dlv031868	NAT	*
82	54	M	Liver	Cholangiocellular carcinoma	2	T3N1M0	IIIB	Dlv140337	Malignant	*
83	54	M	Liver	Cholangiocellular carcinoma	2	T3N1M0	IIIB	Dlv140337	Malignant	*
84	54	M	Liver	Mild inflammation	*	*	*	Dlv140337	NAT	*
85	60	M	Liver	Cholangiocellular carcinoma	2	T2N0M0	II	Dlv070160	Malignant	*
86	60	M	Liver	Cholangiocellular carcinoma	2	T2N0M0	II	Dlv070160	Malignant	*
87	60	M	Liver	Mild inflammation	*	*	*	Dlv070160	NAT	*
88	63	M	Liver	Cholangiocellular carcinoma with necrosis	2	T3N0M0	IIIA	Dlv024439	Malignant	*
89	63	M	Liver	Cholangiocellular carcinoma with necrosis	2	T3N0M0	IIIA	Dlv024439	Malignant	*
90	63	M	Liver	Chronic hepatitis	*	*	*	Dlv024439	NAT	*
91	56	F	Liver	Cholangiocellular carcinoma	2	T2N0M0	II	Dlv140267	Malignant	*
92	56	F	Liver	Cholangiocellular carcinoma	2	T2N0M0	II	Dlv140267	Malignant	*
93	56	F	Liver	Mild inflammation	*	*	*	Dlv140267	NAT	*
94	52	M	Liver	Cholangiocellular carcinoma	2	T1N0M0	I	Dlv180143	Malignant	7*5
95	52	M	Liver	Cholangiocellular carcinoma	2	T1N0M0	I	Dlv180143	Malignant	7*5
96	52	M	Liver	Mild inflammation	*	*	*	Dlv180143	NAT	*
97	42	M	Liver	Cholangiocellular carcinoma	2	T1N1M0	IIIB	Dlv180193	Malignant	6
98	42	M	Liver	Cholangiocellular carcinoma	2	T1N1M0	IIIB	Dlv180193	Malignant	6
99	42	M	Liver	Mild inflammation	*	*	*	Dlv180193	NAT	*
100	57	F	Liver	Cholangiocellular carcinoma	2--3	T2N1M0	IIIB	Dlv090205	Malignant	*
101	57	F	Liver	Cholangiocellular carcinoma	2--3	T2N1M0	IIIB	Dlv090205	Malignant	*
102	57	F	Liver	Mild-moderate inflammation	*	*	*	Dlv090205	NAT	*
103	68	F	Liver	Cholangiocellular carcinoma with necrosis	2--3	T2N0M0	II	Dlv180020	Malignant	4.0*3.5*3
104	68	F	Liver	Cholangiocellular carcinoma with necrosis	2--3	T2N0M0	II	Dlv180020	Malignant	4.0*3.5*3
105	68	F	Liver	Mild inflammation	*	*	*	Dlv180020	NAT	*
106	41	M	Liver	Cholangiocellular carcinoma	2--3	T3N0M0	IIIA	Dlv170305	Malignant	4*3*3
107	41	M	Liver	Cholangiocellular carcinoma	2--3	T3N0M0	IIIA	Dlv170305	Malignant	4*3*3
108	41	M	Liver	Mild inflammation	*	*	*	Dlv170305	NAT	*
109	60	F	Liver	Cholangiocellular carcinoma	2--3	T2aN0M0	II	Dlv170299	Malignant	3*2.5*2.5
110	60	F	Liver	Cholangiocellular carcinoma	2--3	T2aN0M0	II	Dlv170299	Malignant	3*2.5*2.5
111	60	F	Liver	Chronic active hepatitis	*	*	*	Dlv170299	AT	*
112	55	M	Liver	Cholangiocellular carcinoma	2--3	T3N0M0	IIIA	Dlv061922	Malignant	*
113	55	M	Liver	Cholangiocellular carcinoma	2--3	T3N0M0	IIIA	Dlv061922	Malignant	*
114	55	M	Liver	Mild inflammation	*	*	*	Dlv061922	AT	*
115	62	M	Liver	Cholangiocellular carcinoma with necrosis	2--3	T2aN0M0	II	Dlv170058	Malignant	6
116	62	M	Liver	Cholangiocellular carcinoma	2--3	T2aN0M0	II	Dlv170058	Malignant	6
117	62	M	Liver	Mild inflammation	*	*	*	Dlv170058	NAT	*
118	46	M	Liver	Cholangiocellular carcinoma	3	T2aN0M0	II	Dlv100004	Malignant	*
119	46	M	Liver	Cholangiocellular carcinoma	3	T2aN0M0	II	Dlv100004	Malignant	*
120	46	M	Liver	Mild inflammation	*	*	*	Dlv100004	NAT	*
121	53	M	Liver	Cholangiocellular carcinoma with necrosis	3	T3N0M0	IIIA	Dlv140341	Malignant	*
122	53	M	Liver	Cholangiocellular carcinoma	3	T3N0M0	IIIA	Dlv140341	Malignant	*
123	53	M	Liver	Nodular cirrhosis	*	*	*	Dlv140341	AT	*
124	51	M	Liver	Cholangiocellular carcinoma with necrosis	3	T4N1M0	IIIB	Dlv180256	Malignant	6
125	51	M	Liver	Cholangiocellular carcinoma with necrosis	3	T4N1M0	IIIB	Dlv180256	Malignant	6
126	51	M	Liver	Moderate inflammation	*	*	*	Dlv180256	NAT	*
127	60	F	Liver	Cholangiocellular carcinoma	2	T3N0M0	IIIA	Dlv170029	Malignant	7
128	60	F	Liver	Cholangiocellular carcinoma with necrosis	2	T3N0M0	IIIA	Dlv170029	Malignant	7
129	60	F	Liver	Mild inflammation	*	*	*	Dlv170029	NAT	*
130	46	M	Liver	Cholangiocellular carcinoma	3	T1N1M0	IIIB	Dlv180208	Malignant	4
131	46	M	Liver	Cholangiocellular carcinoma with necrosis	3	T1N1M0	IIIB	Dlv180208	Malignant	4
132	46	M	Liver	Mild inflammation	*	*	*	Dlv180208	NAT	*
133	56	M	Liver	Cholangiocellular carcinoma	2	T4N1M0	IIIB	Dlv180236	Malignant	6
134	56	M	Liver	Cholangiocellular carcinoma	2	T4N1M0	IIIB	Dlv180236	Malignant	6
135	56	M	Liver	Moderate inflammation	*	*	*	Dlv180236	NAT	*
136	64	M	Liver	Cholangiocellular carcinoma	2--3	T3N0M0	IIIA	Dlv170022	Malignant	7
137	64	M	Liver	Cholangiocellular carcinoma	2--3	T3N0M0	IIIA	Dlv170022	Malignant	7
138	64	M	Liver	Mild inflammation	*	*	*	Dlv170022	NAT	*
139	69	M	Liver	Cholangiocellular carcinoma	2	T3aN0M0	IIIA	Dlv180233	Malignant	6
140	69	M	Liver	Cholangiocellular carcinoma	2	T3aN0M0	IIIA	Dlv180233	Malignant	6
141	69	M	Liver	Mild inflammation	*	*	*	Dlv180233	NAT	*
142	57	M	Liver	Cholangiocellular carcinoma	2	T3N0M0	IIIA	Dlv170030	Malignant	9
143	57	M	Liver	Cholangiocellular carcinoma with necrosis	2	T3N0M0	IIIA	Dlv170030	Malignant	9
144	57	M	Liver	Cirrhosis	*	*	*	Dlv170030	NAT	*
145	42	M	Liver	Cholangiocellular carcinoma with necrosis	2	T3N0M0	IIIA	Dlv180245	Malignant	3
146	42	M	Liver	Cholangiocellular carcinoma	2	T3N0M0	IIIA	Dlv180245	Malignant	3
147	42	M	Liver	Moderate inflammation	*	*	*	Dlv180245	NAT	*
148	59	M	Liver	Cholangiocellular carcinoma	2	T3N1M0	IIIB	Dlv140338	Malignant	*
149	59	M	Liver	Cholangiocellular carcinoma	2	T3N1M0	IIIB	Dlv140338	Malignant	*
150	59	M	Liver	Nodular cirrhosis	*	*	*	Dlv140338	NAT	*
_marker_
