# Supplementary material for: METTL3 and STAT3 form a positive feedback loop to promote cell metastasis in hepatocellular carcinoma
Source: Cell Commun Signal. 2023 May 25;21:121. doi: 10.1186/s12964-023-01148-7 (PMC10210303; doi:10.1186/s12964-023-01148-7)
Supplement: Supplementary file 5 — Additional file 4. [file 12964_2023_1148_MOESM4_ESM.xlsx]

## Sheet: Sheet1
Table S4 List of primers and siRNA sequences used in this paper.
Gene	primer	Sequence (5′-3′)
Primers for qRT-PCR, MeRIP and RIP
METTL3	forward	ATCCCCAAGGCTTCAACCAG
	reverse	GCGAGTGCCAGGAGATAGTC
GAPDH	forward	AACGGATTTGGTCGTATTG
	reverse	GGAAGATGGTGATGGGATT
STAT3	forward	CTGCCCCATACCTGAAGACC
	reverse	GTAGGCGCCTCAGTCGTATC
zc3h13	forward	AAAGGAGGTTTCACCAGAAGTG
	reverse	CGCTTCGGAGATTTGCTAGAC
EGFR	forward	CAGAAAGGCAGCCACCAAAT
	reverse	GCTTGGCTTCCTTGGGAAAG
RCN2	forward	AGGGCATTGCACAAGAGGAG
	reverse	CATCATGGAGCTGTCTGCCA
IGF2BP1	forward	GATGAAGGCCATCGAAACTTTC
	reverse	GGGGTGGAATATTTCGGATTTG
IGF2BP2	forward	GATGAACAAGCTTTACATCGGG
	reverse	GATTTTCCCATGCAATTCCACT
IGF2BP3	forward	GAGGCGCTTTCAGGTAAAATAG
	reverse	AATGAGGCGGGATATTTCGTAT
YTHDF1	forward	ATGACAATGACTTTGAGCCCTA
	reverse	AGGGAGTAAGGAAATCCAATGG
YTHDF3	forward	GCAACAAGGACCTCAGCCACAG
	reverse	TTCACTGCCCGCTCCATTGTTC
YTHDC2	forward	GAGAATTGGGCTGTCGTTAAAG
	reverse	TGAAGCAGGATGAAATCGTACT
Primers for ChIP
region-1	forward	TAAAAATACAAAAATCAGCAGGGGA
	reverse	CAATCTCAGCTCACTGCAAC
region-2	forward	AACTAAAAGTTCAAAGACAGAGAAATCT
	reverse	AGTATTCACTGTATTCAAAAGCAAAAAT
region-3	forward	TGACAAATAGCACTGCAATAACCTT
	reverse	GTGGAAAAATGGTTCAAGTTCCAC
region-4	forward	TTTTGTACTCCGTGGAACTTGAAC
	reverse	AAATACCGTAATGGTCTTTAAACA
region-5	forward	TTCTGAGAATCATCTGTTCATGTC
	reverse	AAGTACATTCCAGATGGTCGTAGT
Primers for WTAP promoter fragments
pGL-P1	forward	CGGGGTACCAAGCTCAGAGGGGCCAGT
	reverse	CCCAAGCTTCGTCGGAGGTTGCGCTGT
pGL-P2	forward	CGGGGTACCAGCTATTCAGGAGGCTGAGC
	reverse	CCCAAGCTTCGTCGGAGGTTGCGCTGT
pGL-P3	forward	CGGGGTACCTATCCTTCCAATTCCTCCCC
	reverse	CCCAAGCTTCGTCGGAGGTTGCGCTGT
pGL-P4	forward	CGGGGTACCGAGCTGCACCTTCAGAAT
	reverse	CCCAAGCTTCGTCGGAGGTTGCGCTGT
pGL-P5	forward	CGGGGTACCGGTGGAGCGACTTTCTATGT
	reverse	CCCAAGCTTCGTCGGAGGTTGCGCTGT
pGL-P4-delete-3	forward	CGGGGTACCGAGCTGCACCTTCAGAATAAGGTTAGGGATAACTGCAAGGTA
	reverse	CCCAAGCTTCGTCGGAGGTTGCGCTGT
pGL-P4-delete-4	forward	CTTTCTATGTTTAAAGGGTATT
	reverse	AATACCCTTTAAACATAGAAAG
pGL-P4-delete-5	forward	TTACGGTATTTTTCATCTGTT
	reverse	AACAGATGAAAAATACCGTAA
Primers for STAT3 3'UTR fragments
STAT3-3'UTR-WT	forward	GCTCTAGAAGATCAAGACCATCCTGGCT
	reverse	GGGGGCCGGCCCAGAGTCTCAGACTGTCGCC
STAT3-3'UTR-MUT	forward	GCTCTAGAAGATCAAGACCATCCTGGCT
	reverse	GGGGGCCGGCCCAGAGTCTCAGTCTGTCGCC
STAT3-3'UTR-DEL	forward	GCTCTAGAAGATCAAGACCATCCTGGCT
	reverse	GGGGGCCGGCCCAGAGTCTCGTCGCCCAGGA
siRNA duplexes
STAT3 siRNA #1	sense	GGCGTCCAGTTCACTACTA
STAT3 siRNA #2	sense	AGACCCGTCAACAAATTAA
METTL3 siRNA #1	sense	CAGTGGATCTGTTGTGATA
METTL3 siRNA #2	sense	CTGCAAGTATGTTCACTATGA
YTHDF1 siRNA	sense	GGAAACGTCCAGCCTAATT
IGF2BP1 siRNA	sense	GATCCTGGCCCATAATAAC
IGF2BP2 siRNA	sense	CAACAAGAGAAGAAGCAAA
IGF2BP3 siRNA	sense	CGGTGAATGAACTTCAGAA
YTHDF3 siRNA	sense	GCCTCAGCCATTAATTCAA
YTHDC2 siRNA	sense	GTACAAAGATAGAGGAATT
