# Supplementary material for: METTL3 and STAT3 form a positive feedback loop to promote cell metastasis in hepatocellular carcinoma
Source: Cell Commun Signal. 2023 May 25;21:121. doi: 10.1186/s12964-023-01148-7 (PMC10210303; doi:10.1186/s12964-023-01148-7)
Supplement: Supplementary file 6 — Additional file 5. [file 12964_2023_1148_MOESM5_ESM.xlsx]

## Sheet: 97H
#Sample name: MHCC97H mRNA: protein_coding RNA. Column A: Chromosome, Chromosome or scaffold on which the peak resides. Column B: Peak_start, Position from which the peak starts. Column C: Peak_end, Position with which the peak ends. Column D: Trans_id, Transcript id with the MeRIP peak. Column E: Gene_name, The host gene for this transcript. Column F: Strand, RNA strand direction in the referenc…
Peak informations											Peak annotation
Chromosome	Peak_start	Peak_end	Trans_id	Gene_name	Strand	P_value	fold_enrchment	blockCount	blockSizes	blockStarts	RNA_length	Peak_region
chr5	33455146	33455756	ENST00000455217.2	TARS	+	0.000269153	1.53	2	25,65,	0,545	2523	cds
chr2	121749149	121749360	ENST00000361492.4	GLI2	+	1.25893e-05	4.3	1	211,	0	6768	utr3
chr2	170662344	170663511	ENST00000417292.1	SSB	+	0.000446684	1.36	3	5,108,31,	0,950,1136	545	cds
chr10	30316988	30317409	ENST00000375377.1	KIAA1462	-	6.30957e-13	5.8	1	421,	0	9265	cds
chr1	154197613	154215698	ENST00000343815.6	UBAP2L	+	1e-171	3.57	9	76,78,111,169,96,46,113,53,6,	0,2144,3477,9453,10058,11428,11886,16375,18079	3411	cds
chr8	80963850	80992631	ENST00000520527.1	TPD52	-	2.51189e-17	2.71	4	13,149,116,82,	0,1666,12862,28699	2638	cds
chr2	136418853	136432972	ENST00000429703.2	R3HDM1	+	7.94328e-05	2.05	2	110,71,	0,14048	3443	cds
chr8	126448324	126449433	ENST00000519576.1	TRIB1	+	7.94328e-87	4.33	1	1109,	0	1409	cds, utr3
chr11	9759774	9771993	ENST00000318950.6	SWAP70	+	3.98107e-77	223	5	93,167,199,97,583,	0,1953,9630,10859,11636	4882	utr3, cds
chr19	1611306	1611396	ENST00000395423.3	TCF3	-	0.0011749	1.47	1	90,	0	2463	utr3
chr20	24986873	24987053	ENST00000537502.1	ACSS1	-	8.31764e-06	4.79	1	180,	0	4877	utr3
chr22	37915157	37915247	ENST00000251973.5	CARD10	-	0.00057544	13.3	1	90,	0	3934	utr5, cds
chr11	107969188	107975238	ENST00000393094.2	CUL5	+	5.01187e-11	3.72	2	68,322,	0,5728	6351	utr3, cds
chr4	184367775	184367984	ENST00000302350.4	CDKN2AIP	+	9.77237e-06	2.52	1	209,	0	2646	utr3
chr11	117115184	117152066	ENST00000531452.1	RNF214	+	1.99526e-14	4.82	5	117,140,97,89,37,	0,2340,35439,35702,36845	2695	cds
chr3	13357736	13357887	ENST00000254508.5	NUP210	-	2.69153e-05	2.95	1	151,	0	7191	utr3
chr16	3072625	3072859	ENST00000396916.1	HCFC1R1	-	7.94328e-15	6.41	1	234,	0	788	utr3
chr7	35672767	35673215	ENST00000311350.3	HERPUD2	-	4.89779e-06	21	1	448,	0	2474	utr3
chr15	100269581	100269641	ENST00000545021.1	LYSMD4	-	0.000954993	13.3	1	60,	0	3042	cds
chr16	28834458	28834639	ENST00000340394.8	ATXN2L	+	1.04713e-05	2.61	1	181,	0	3807	utr5, cds
chr3	78666933	78667173	ENST00000495273.1	ROBO1	-	1.02329e-05	2.27	1	240,	0	5600	cds
chr19	55599138	55599257	ENST00000245618.5	EPS8L1	+	0.000123027	16.6	1	119,	0	2198	utr3
chr18	57570006	57570270	ENST00000269518.9	PMAIP1	+	3.01995e-06	2.96	1	264,	0	1262	cds, utr3
chr4	56236358	56236477	ENST00000505210.1	SRD5A3	+	0.000588844	2.95	1	119,	0	768	utr3
chr10	13151162	13154571	ENST00000378752.3	OPTN	+	3.16228e-21	3.45	3	126,203,119,	0,1111,3290	3488	cds
chr8	110588026	110588236	ENST00000408908.2	SYBU	-	2.81838e-06	3.26	1	210,	0	2983	cds
chr3	141161928	141162228	ENST00000321464.5	ZBTB38	+	3.16228e-17	3.97	1	300,	0	3650	cds
chr18	12785715	12802068	ENST00000327283.3	PTPN2	-	3.16228e-17	3.49	3	128,102,100,	0,8667,16253	1706	utr3, cds
chr6	157527452	157528441	ENST00000346085.5	ARID1B	+	1e-14	5.99	1	989,	0	9639	cds
chr12	94772757	94794743	ENST00000547575.1	CCDC41	-	3.23594e-05	3.17	2	61,118,	0,21868	3122	cds
chr14	71444141	71444502	ENST00000439984.3	PCNX	+	8.12831e-09	4.76	1	361,	0	6988	cds
chr8	57079277	57079337	ENST00000423799.2	PLAG1	-	0.00151356	4.2	1	60,	0	1684	cds
chr5	125829021	125829140	ENST00000544396.1	GRAMD3	+	0.000229087	6.63	1	119,	0	2822	utr3
chr16	68225310	68225520	ENST00000575270.1	NFATC3	+	0.000812831	2.56	1	210,	0	3824	cds
chr11	44955130	44955221	ENST00000533940.1	TP53I11	-	0.00018197	6.08	1	91,	0	3703	utr3
chr4	83849072	83849372	ENST00000340417.3	LIN54	-	1.41254e-08	6.16	1	300,	0	6127	utr3, cds
chr19	17838659	17838720	ENST00000544059.2	MAP1S	+	0.00134896	2.08	1	61,	0	3399	cds
chr4	108816610	108816843	ENST00000503385.1	SGMS2	+	2.18776e-07	3.56	1	233,	0	581	cds, utr5
chrX	64749108	64749711	ENST00000374804.5	LAS1L	-	6.30957e-13	1.73	2	30,238,	0,365	2261	cds
chr14	103371970	103372358	ENST00000539721.1	TRAF3	+	2.88403e-09	4.97	1	388,	0	1786	utr3, cds
chr13	108882224	108882495	ENST00000375898.3	ABHD13	+	9.12011e-06	7.74	1	271,	0	5338	cds
chr17	63531804	63532463	ENST00000307078.5	AXIN2	-	0.00138038	1.92	2	35,26,	0,633	4259	cds
chr19	50412956	50413135	ENST00000594673.1	NUP62	-	1.86209e-10	3.28	1	179,	0	564	cds, utr5
chr6	131179275	131184820	ENST00000529208.1	EPB41L2	-	0.000131826	2.76	2	108,43,	0,5502	3023	utr3, cds
chr17	20107759	20130757	ENST00000395529.3	SPECC1	+	3.98107e-43	7.7	2	1466,32,	0,22966	4971	cds
chr3	184042106	184044370	ENST00000319274.6	EIF4G1	+	1e-15	1.55	6	29,237,105,160,101,56,	0,559,950,1161,1532,2208	5646	cds
chr6	131179273	131184787	ENST00000392427.3	EPB41L2	-	0.000125893	1.81	2	110,10,	0,5504	3369	utr3, cds
chr15	42042123	42042663	ENST00000570161.1	MGA	+	4.0738e-09	4.5	1	540,	0	11859	cds
chr5	81550072	81550282	ENST00000458350.3	ATG10	+	0.000245471	15.5	1	210,	0	1795	utr3
chr11	82879490	82879729	ENST00000530304.1	PCF11	+	6.30957e-12	4.32	1	239,	0	2649	cds
chr19	36135683	36135773	ENST00000379026.2	ETV2	+	0.00346737	6.63	1	90,	0	1571	cds, utr3
chr19	49860566	49863239	ENST00000601519.1	TEAD2	-	8.31764e-05	2.29	3	5,65,139,	0,2125,2534	2167	cds
chr21	44000924	44001431	ENST00000352133.2	SLC37A1	+	1.44544e-06	5.53	1	507,	0	3664	utr3
chr2	86386711	86389164	ENST00000410111.3	IMMT	-	6.60693e-06	1.73	2	83,66,	0,2387	3001	cds
chr5	112174368	112174727	ENST00000512211.2	APC	+	7.4131e-06	4.61	1	359,	0	4061	cds
chr16	19883460	19883640	ENST00000537135.1	GPRC5B	-	2.75423e-07	3.57	1	180,	0	1613	cds
chr3	168802390	168802630	ENST00000392736.3	MECOM	-	2.23872e-06	9.58	1	240,	0	4835	utr3
chr20	62366799	62367493	ENST00000448100.2	ZGPAT	+	1.58489e-12	6.22	2	117,361,	0,333	1881	utr3, cds
chr14	69865645	69866005	ENST00000556605.1	SLC39A9	+	5.24807e-09	3.57	1	360,	0	2065	utr5
chr7	1585037	1585397	ENST00000297477.5	TMEM184A	-	2.63027e-06	8.11	1	360,	0	6276	utr3
chr12	57482884	57484923	ENST00000300131.3	NAB2	+	2.51189e-25	4.7	2	253,16,	0,2023	2711	cds, utr5
chr20	31023471	31023532	ENST00000375687.4	ASXL1	+	0.00057544	2.06	1	61,	0	7031	cds
chr9	35660798	35661216	ENST00000378395.2	ARHGEF39	-	2.51189e-17	3.88	1	418,	0	3543	utr3
chr18	42281435	42281736	ENST00000282030.5	SETBP1	+	2.13796e-07	14.9	1	301,	0	9899	cds
chr2	39006220	39006568	ENST00000409566.1	GEMIN6	+	1e-13	4.07	2	40,169,	0,179	834	cds
chr20	49509444	49509535	ENST00000371602.4	ADNP	-	0.000199526	1.61	1	91,	0	5986	cds
chr2	120021009	120021159	ENST00000354888.5	STEAP3	+	4.67735e-05	2.6	1	150,	0	4282	utr3
chr3	196594875	196612103	ENST00000323460.5	SENP5	+	0.00141254	3.47	2	69,82,	0,17146	6308	cds, utr5
chr12	48075482	48081771	ENST00000005386.3	RPAP3	-	3.16228e-12	2.51	3	118,128,113,	0,5080,6176	2332	cds
chr7	5343000	5343180	ENST00000396872.3	SLC29A4	+	4.0738e-07	8.57	1	180,	0	5685	utr3
chr14	23793361	23794827	ENST00000216727.4	PABPN1	+	3.98107e-50	3.27	2	137,372,	0,1094	2001	cds, utr3
chr3	180675667	180679267	ENST00000305586.7	FXR1	+	0.000346737	1.39	2	49,12,	0,3588	3277	cds
chr3	44487556	44487767	ENST00000396077.2	ZNF445	-	0.000223872	4.64	1	211,	0	9105	utr3
chr19	10221193	10224500	ENST00000428358.1	PPAN-P2RY11	+	2.51189e-64	6.12	4	97,170,140,192,	0,179,427,3115	2661	cds
chr8	124265532	124265682	ENST00000602651.1	ZHX1	-	3.16228e-12	6.74	1	150,	0	1014	cds, utr3
chr19	2273134	2273281	ENST00000602676.2	OAZ1	+	5.01187e-17	1.46	1	147,	0	1146	utr3
chr12	57662843	57663716	ENST00000402412.1	R3HDM2	-	1.99526e-11	3.94	3	22,127,182,	0,262,691	4372	cds
chr16	1752166	1752252	ENST00000562569.1	HN1L	+	0.000691831	1.61	1	86,	0	458	utr3, cds
chr14	75550918	75551339	ENST00000238616.5	NEK9	-	1.99526e-14	5.1	1	421,	0	5544	utr3, cds
chr8	74526041	74529537	ENST00000522509.1	STAU2	-	6.60693e-06	2.45	3	150,108,11,	0,1868,3485	2173	cds
chr19	9721802	9721953	ENST00000302851.3	ZNF561	-	0.000165959	3.69	1	151,	0	4693	cds
chr19	3209447	3209568	ENST00000246117.4	NCLN	+	5.24807e-09	3.74	1	121,	0	4005	utr3
chr3	184299480	184299571	ENST00000330394.2	EPHB3	+	0.000363078	3.32	1	91,	0	4236	utr3
chr9	99521312	99521552	ENST00000375231.1	ZNF510	-	7.94328e-05	4.42	1	240,	0	5616	cds
chr7	150909903	150910053	ENST00000287844.2	ABCF2	-	0.00047863	14.4	1	150,	0	3546	utr3
chr7	133750361	133750511	ENST00000545148.1	EXOC4	+	7.07946e-06	2.76	1	150,	0	3038	utr3
chr12	19592692	19615609	ENST00000266508.9	AEBP2	+	5.01187e-64	7.37	2	612,166,	0,22751	3620	cds
chr11	64571055	64571204	ENST00000443283.1	MEN1	-	2.51189e-05	3.79	1	149,	0	2768	utr3
chr7	99227840	99228171	ENST00000334715.3	ZSCAN25	+	2.69153e-05	3.19	1	331,	0	4079	utr3
chr16	3351339	3351400	ENST00000575332.1	ZNF263	+	0.0017378	4.7	1	61,	0	2637	utr3
chr19	37853324	37853863	ENST00000324411.4	HKR1	+	3.16228e-14	6	1	539,	0	2929	cds
chr17	17699543	17699723	ENST00000261641.6	RAI1	+	2.51189e-07	2.6	1	180,	0	4923	cds
chr12	30878955	30881874	ENST00000417045.1	CAPRIN2	-	1.25893e-44	10.9	2	67,293,	0,2626	3535	cds
chr11	65088407	65089092	ENST00000533419.1	CDC42EP2	+	5.01187e-58	10.7	1	685,	0	1279	cds, utr3
chr1	245025787	245027564	ENST00000283179.9	HNRNPU	-	0	5.24	3	49,112,646,	0,133,1131	3704	cds
chr5	149776075	149779825	ENST00000445265.2	TCOF1	+	1e-67	5.32	4	330,98,49,453,	0,1841,2509,3297	4825	utr3, cds
chrX	69723993	69724203	ENST00000374355.3	DLG3	+	5.49541e-07	2.46	1	210,	0	5074	utr3
chr6	168352033	168352483	ENST00000447894.2	MLLT4	+	3.98107e-13	4.37	1	450,	0	5475	cds
chr10	81067263	81072506	ENST00000446377.2	ZMIZ1	+	1.65959e-05	3.24	2	65,108,	0,5135	402	utr3, cds
chr2	71576093	71576691	ENST00000355812.3	ZNF638	+	1e-20	4.8	1	598,	0	5281	cds
chr2	239307480	239307690	ENST00000391994.2	TRAF3IP1	+	0.000154882	14.4	1	210,	0	4172	utr3, cds
chr17	15620425	15620486	ENST00000583566.1	ZNF286A	+	0.000588844	2.44	1	61,	0	1806	cds
chr14	90754872	90754963	ENST00000354366.3	NRDE2	-	0.00030903	14.4	1	91,	0	5828	cds
chr12	30878954	30881873	ENST00000251071.5	CAPRIN2	-	1.25893e-44	11	2	68,292,	0,2627	4483	cds
chr6	108986066	109001390	ENST00000540898.1	FOXO3	+	2.51189e-21	5.01	2	26,361,	0,14963	2553	utr3
chr10	116205109	116232748	ENST00000369266.3	ABLIM1	-	1.58489e-18	3.73	6	53,141,48,130,36,13,	0,2529,6273,20347,22830,27626	6836	cds
chr11	27679423	27680111	ENST00000533246.1	BDNF	-	1.23027e-06	5.9	1	688,	0	4000	cds
chr12	69233173	69233470	ENST00000258148.7	MDM2	+	1.07152e-10	3.47	1	297,	0	1361	cds
chr8	99202480	99202660	ENST00000430223.2	NIPAL2	-	4.46684e-05	16.6	1	180,	0	4496	utr3
chr16	57238552	57243013	ENST00000394420.4	RSPRY1	+	7.94328e-21	5.32	3	368,53,27,	0,3417,4434	3547	cds, utr5
chr6	114262175	114265483	ENST00000398283.2	HDAC2	-	6.30957e-93	3.46	4	77,58,156,40,	0,696,2339,3268	6656	cds, utr3
chr1	75229584	75229794	ENST00000370867.3	TYW3	+	9.77237e-07	2.49	1	210,	0	3430	cds
chr9	116041244	116044998	ENST00000374198.4	PRPF4	+	2.04174e-08	2.67	2	167,73,	0,3681	2787	cds
chr21	34923100	34923161	ENST00000356577.4	SON	+	0.00151356	1.97	1	61,	0	8813	cds
chr11	62519803	62519924	ENST00000394807.3	ZBTB3	-	0.00194984	7.19	1	121,	0	2978	cds
chr2	37454749	37456153	ENST00000234170.5	CEBPZ	-	1.25893e-55	6.22	1	1404,	0	3463	cds
chr16	89773750	89773930	ENST00000389386.3	VPS9D1	-	0.000323594	8.29	1	180,	0	2748	utr3
chr6	42045898	42046314	ENST00000494547.1	TAF8	+	4.16869e-07	21	1	416,	0	2402	utr3
chr17	46133779	46134734	ENST00000582155.1	NFE2L1	+	1.41254e-07	2.84	2	181,29,	0,926	1998	cds
chr15	31233622	31233773	ENST00000425768.1	MTMR10	-	0.00112202	3.47	1	151,	0	4870	utr3
chr15	43818352	43818862	ENST00000382031.1	MAP1A	+	1.09648e-07	24.3	1	510,	0	10553	cds
chr8	27462505	27462685	ENST00000405140.3	CLU	-	1.58489e-12	1.31	1	180,	0	2098	cds
chr8	144679162	144679281	ENST00000317198.6	EEF1D	-	3.71535e-06	3.21	1	119,	0	1179	utr5
chr3	127788975	127789244	ENST00000243253.3	SEC61A1	+	3.98107e-22	2.34	1	269,	0	3635	utr3
chr6	82458985	82459046	ENST00000320172.6	FAM46A	-	0.00537032	2.7	1	61,	0	5609	utr3
chr2	231150481	231155184	ENST00000343805.6	SP140	+	0.00109648	12.2	3	66,75,10,	0,2125,4693	2910	cds
chr19	45912871	45918145	ENST00000340192.7	ERCC1	-	4.0738e-08	2.27	3	112,69,27,	0,4063,5247	949	utr3, cds
chr10	34601191	34620144	ENST00000374773.1	PARD3	-	3.98107e-37	6.19	3	119,232,100,	0,4843,18853	3420	utr3, cds
chr21	47703748	47704337	ENST00000291688.1	MCM3AP	-	5.01187e-15	4.34	2	4,356,	0,233	6113	cds
chr1	52818247	52818338	ENST00000371586.2	CC2D1B	-	0.000147911	2.81	1	91,	0	5638	utr3
chr2	113060827	113067571	ENST00000343936.4	ZC3H6	+	5.49541e-05	5.8	2	101,110,	0,6634	11539	cds
chr22	21354060	21354623	ENST00000215742.4	THAP7	-	3.16228e-42	10.4	1	563,	0	1213	cds, utr3
chr16	57238566	57241985	ENST00000561641.1	RSPRY1	+	1.25893e-20	7.74	3	354,93,16,	0,2938,3403	579	cds, utr5
chr8	27463883	27472207	ENST00000523589.1	CLU	-	1e-247	2.63	4	158,149,126,36,	0,2571,4108,8288	878	cds, utr5
chr22	40807389	40807718	ENST00000396617.3	MKL1	-	1.99526e-13	6.63	1	329,	0	4505	utr3
chr9	35736862	35737221	ENST00000378103.3	GBA2	-	1.58489e-17	4.69	1	359,	0	3611	cds, utr3
chr22	30184596	30185161	ENST00000307790.3	ASCC2	-	5.12861e-08	4.64	1	565,	0	2793	utr3, cds
chr19	19287773	19287834	ENST00000585679.1	MEF2BNB	-	0.0025704	2.55	1	61,	0	801	utr3
chr4	17844948	17845189	ENST00000326877.4	LCORL	-	1e-24	3.9	1	241,	0	5604	utr3
chr6	127611013	127611310	ENST00000430841.2	ECHDC1	-	9.54993e-10	2.29	1	297,	0	1009	utr3, cds
chr1	114940229	114940438	ENST00000448034.1	TRIM33	-	1.58489e-11	9.21	1	209,	0	2706	utr3, cds
chr5	39377028	39377119	ENST00000509337.1	DAB2	-	0.000199526	2.18	1	91,	0	2740	cds
chr11	581509	591393	ENST00000533464.1	PHRF1	+	1.25893e-17	4.68	4	88,117,206,10,	0,455,5749,9874	5218	utr5, cds
chr19	5917137	5917646	ENST00000340578.6	RANBP3	-	3.16228e-15	4.76	1	509,	0	3233	utr3, cds
chr1	209788691	209790868	ENST00000356082.4	LAMB3	-	6.76083e-05	2.37	3	61,154,114,	0,1124,2063	4055	cds
chr11	18631423	18633096	ENST00000336349.5	SPTY2D1	-	8.12831e-06	2.7	2	78,73,	0,1600	5754	cds
chr11	608293	609518	ENST00000416188.2	PHRF1	+	1.58489e-31	5.57	1	1225,	0	5227	cds
chr11	67205874	67206164	ENST00000341356.5	CORO1B	-	2.29087e-05	2.13	2	98,23,	0,267	1881	cds
chr12	122631743	122631894	ENST00000319080.7	MLXIP	+	1.20226e-07	3.32	1	151,	0	8427	utr3
chr16	30958848	30960104	ENST00000380310.2	FBXL19	+	3.16228e-32	9.25	1	1256,	0	3796	utr3
chr2	130909460	130909581	ENST00000453750.1	SMPD4	-	0.000194984	1.67	1	121,	0	2994	utr3
chr16	74655560	74655770	ENST00000361070.4	RFWD3	-	4.67735e-07	25.4	1	210,	0	4957	utr3
chr16	30535513	30536110	ENST00000562803.1	ZNF768	-	5.01187e-21	5.75	1	597,	0	1999	cds, utr3
chr15	89740288	89740648	ENST00000355100.3	ABHD2	+	2.88403e-05	2.03	1	360,	0	8688	utr3
chr5	138657682	138661867	ENST00000502499.1	MATR3	+	1e-116	3.55	5	36,44,370,223,16,	0,469,604,3446,4169	2664	cds
chr12	57106287	57107465	ENST00000546392.1	NACA	-	1.58489e-17	1.46	4	49,123,129,145,	0,282,558,1033	802	utr3, cds
chr1	7841402	7841492	ENST00000054666.6	VAMP3	+	8.51138e-05	2.15	1	90,	0	2205	utr3
chr1	11082307	11082428	ENST00000240185.3	TARDBP	+	1.14815e-05	1.53	1	121,	0	2748	cds
chr1	228367142	228367293	ENST00000366711.3	IBA57	+	0.000323594	5.53	1	151,	0	7817	utr3
chr20	44039072	44039250	ENST00000372710.3	DBNDD2	+	2.0893e-07	2.61	1	178,	0	1417	utr3
chr1	159999189	159999369	ENST00000368090.2	PIGM	-	1.54882e-05	19.9	1	180,	0	4322	utr3
chr2	10712237	10729196	ENST00000538384.1	NOL10	-	1.86209e-05	3.49	3	79,103,28,	0,5524,16931	2301	cds
chr4	128760748	128760839	ENST00000296464.4	HSPA4L	+	0.00186209	12.2	1	91,	0	10790	utr3
chr4	113353696	113356442	ENST00000177648.9	ALPK1	+	0.000331131	6.63	2	41,139,	0,2607	4537	cds
chr15	64968098	64968159	ENST00000326648.3	ZNF609	+	0.00234423	2.27	1	61,	0	8743	cds
chr5	172396455	172396574	ENST00000519239.1	RPL26L1	+	0.00204174	1.46	1	119,	0	679	utr3, cds
chr5	133483450	133483601	ENST00000395029.1	TCF7	+	1.90546e-06	23.2	1	151,	0	3330	utr3
chr12	124817814	124820037	ENST00000405201.1	NCOR2	-	1.25893e-14	2.8	4	11,194,146,9,	0,1155,1866,2214	8533	cds
chr15	63349186	63354882	ENST00000560959.1	TPM1	+	6.30957e-40	2.51	6	131,118,71,76,63,108,	0,2575,3881,4210,5227,5588	925	cds
chr16	72058235	72058416	ENST00000219240.4	DHODH	+	2.69153e-05	2.95	1	181,	0	2065	utr3
chr1	155699028	155701195	ENST00000475056.1	DAP3	+	2.5704e-09	1.92	2	129,49,	0,2118	682	cds
chr16	1988684	1988863	ENST00000361871.3	MSRB1	-	2.63027e-05	1.73	1	179,	0	1423	utr3
chr1	18024188	18024339	ENST00000452522.1	ARHGEF10L	+	0.000134896	4.26	1	151,	0	4376	utr3
chr10	24909073	24909373	ENST00000446003.1	ARHGAP21	-	1.25893e-16	4.64	1	300,	0	3859	cds
chr2	233201325	233201475	ENST00000417808.1	DIS3L2	+	3.01995e-05	6.63	1	150,	0	923	utr3
chr17	72205427	72206017	ENST00000584577.1	RPL38	+	1e-54	1.59	2	21,66,	0,524	344	utr3, cds
chr10	104622864	104623194	ENST00000339834.5	C10orf32	+	4.67735e-07	25.4	1	330,	0	2422	utr3
chr8	146068454	146068605	ENST00000325241.6	ZNF7	+	1.58489e-12	4.24	1	151,	0	2250	utr3, cds
chr20	34487486	34505476	ENST00000439301.1	PHF20	+	1e-10	3.32	4	84,99,165,71,	0,13684,14468,17919	5824	utr3
chr7	156474377	156474827	ENST00000353442.5	LMBR1	-	7.94328e-11	4.68	1	450,	0	7997	utr3
chr1	237060861	237061372	ENST00000366577.5	MTR	+	9.12011e-09	4.12	1	511,	0	10529	utr3, cds
chr17	45727578	45727638	ENST00000583648.1	KPNB1	+	0.000707946	1.97	1	60,	0	896	utr5, cds
chr15	33066172	33066263	ENST00000334528.9	FMN1	-	0.00229087	3.18	1	91,	0	12355	utr3
chr10	51225962	51226022	ENST00000602930.1	AGAP8	-	0.00186209	12.2	1	60,	0	2803	cds
chr1	85121550	85121641	ENST00000342203.3	SSX2IP	-	0.000954993	2.58	1	91,	0	5835	cds
chr3	112970199	112970260	ENST00000484034.1	BOC	+	0.000758578	4.05	1	61,	0	1286	utr3
chr16	3433369	3433699	ENST00000396852.4	ZSCAN32	-	4.7863e-09	4.85	1	330,	0	3169	cds
chr16	723815	724174	ENST00000315082.4	RHOT2	+	2.51189e-19	3.46	1	359,	0	2539	utr3
chr11	57252396	57252486	ENST00000528450.1	SLC43A1	-	0.000954993	2.47	1	90,	0	2358	utr3
chr7	64863306	64863486	ENST00000450302.2	ZNF92	+	1.25893e-05	3.32	1	180,	0	2957	cds
chr16	86612561	86612711	ENST00000320241.3	FOXL1	+	0.000239883	2.92	1	150,	0	3189	cds
chr9	136901357	136901507	ENST00000371834.2	BRD3	-	0.000676083	2.95	1	150,	0	2529	utr3
chr12	53845942	53848619	ENST00000359462.5	PCBP2	+	0	16.9	2	218,110,	0,2567	1814	utr5, cds
chr14	51226679	51227009	ENST00000382041.3	NIN	-	2.95121e-07	6	1	330,	0	6496	cds
chr7	44841025	44841230	ENST00000355968.6	PPIA	+	1e-159	2.43	1	205,	0	818	utr3
chr18	21478746	21483986	ENST00000313654.9	LAMA3	+	5.01187e-15	2.43	6	66,112,168,197,117,90,	0,171,505,2344,4226,5150	10661	cds
chr14	75248175	75248893	ENST00000552421.1	YLPM1	+	1.58489e-23	7.13	1	718,	0	4899	cds
chr10	75573421	75573929	ENST00000423381.1	CAMK2G	-	3.98107e-19	12.8	1	508,	0	3908	utr3
chr19	1360518	1360609	ENST00000311401.5	MUM1	+	0.00263027	2.21	1	91,	0	4170	cds
chr15	77759560	77769943	ENST00000336216.4	HMG20A	+	2.5704e-06	3.83	4	89,133,32,47,	0,3691,4564,10336	4046	cds
chr2	61415529	61415679	ENST00000394457.3	AHSA2	+	0.000109648	2.11	1	150,	0	6574	utr3
chr1	19545535	19545864	ENST00000375208.3	EMC1	-	1.25893e-32	7.58	1	329,	0	4084	utr3, cds
chr3	141162586	141163095	ENST00000509883.1	ZBTB38	+	2.51189e-15	4.11	1	509,	0	2659	cds
chr21	46909413	46911218	ENST00000400337.2	COL18A1	+	6.60693e-08	2.19	4	22,72,36,80,	0,775,1336,1725	5436	cds
chr7	148876407	148876975	ENST00000483892.1	ZNF398	+	4.0738e-07	8.57	1	568,	0	2121	utr3, cds
chr4	106603903	106603963	ENST00000451321.2	INTS12	-	0.00218776	2.21	1	60,	0	1975	cds
chr6	157100472	157100563	ENST00000367148.1	ARID1B	+	0.000758578	4.42	1	91,	0	8246	cds
chr12	94706714	94761928	ENST00000397809.5	CCDC41	-	2.75423e-09	3.57	6	79,130,158,76,150,96,	0,18761,20543,22650,54855,55118	3773	cds
chr3	169846734	169847274	ENST00000494943.1	PHC3	-	3.16228e-15	4.31	1	540,	0	5030	cds
chr9	100672346	100672793	ENST00000375118.1	C9orf156	-	7.94328e-12	4.42	1	447,	0	2971	cds
chr7	108155195	108155285	ENST00000426128.2	PNPLA8	-	0.000645654	2.12	1	90,	0	4268	cds
chr14	31598575	31602575	ENST00000553700.1	HECTD1	-	6.45654e-05	2.61	2	79,132,	0,3868	9080	cds
chr19	58966863	58967074	ENST00000336614.4	ZNF324B	+	1.41254e-06	8.01	1	211,	0	2996	cds
chr15	93162531	93173465	ENST00000557398.2	FAM174B	-	3.46737e-06	4.31	2	158,22,	0,10912	567	cds
chr22	36662618	36663214	ENST00000397278.3	APOL1	+	1.99526e-21	25.4	1	596,	0	2918	utr3
chr19	36594690	36594840	ENST00000401500.2	WDR62	+	7.94328e-05	2.05	1	150,	0	4682	cds
chr6	56492025	56495045	ENST00000244364.6	DST	-	1.7378e-08	3.1	4	60,163,194,3,	0,771,2022,3017	16742	cds
chr7	138819431	138819492	ENST00000430935.1	TTC26	+	0.000870964	2.81	1	61,	0	2017	cds
chr8	61769201	61769412	ENST00000423902.2	CHD7	+	2.69153e-08	3.65	1	211,	0	10446	cds
chr4	106157058	106157478	ENST00000540549.1	TET2	+	0.000177828	14.4	1	420,	0	10166	cds
chr2	55481814	55489454	ENST00000403721.1	MTIF2	-	0.000323594	1.7	2	147,3,	0,7637	2386	cds
chr19	50412662	50413136	ENST00000595761.1	NUP62	-	3.98107e-54	4.16	1	474,	0	533	cds, utr5
chr14	24707499	24707868	ENST00000558483.1	GMPR2	+	8.12831e-05	2.49	2	112,36,	0,333	857	cds
chr15	59911101	59912207	ENST00000560585.1	GCNT3	+	1e-105	8.4	1	1106,	0	2360	cds, utr3
chr19	2233152	2233243	ENST00000589097.1	PLEKHJ1	-	0.000154882	4.61	1	91,	0	2250	utr3
chr17	8092398	8092638	ENST00000389017.4	C17orf59	-	1.51356e-08	8.29	1	240,	0	1913	cds
chr8	41790017	41790078	ENST00000265713.2	KAT6A	-	0.00416869	2.65	1	61,	0	9153	cds
chr9	139370672	139371003	ENST00000313050.7	SEC16A	-	1.58489e-17	4.53	1	331,	0	8806	cds
chr9	138903204	138903591	ENST00000277554.2	NACC2	-	3.98107e-18	4.85	1	387,	0	2077	utr3, cds
chr5	133942545	133942634	ENST00000502539.1	SAR1B	-	2.63027e-05	2.28	1	89,	0	708	utr3
chr1	220987580	220987700	ENST00000366910.5	MARC1	+	9.54993e-06	3.92	1	120,	0	2170	utr3
chr12	104719138	104732917	ENST00000427956.1	TXNRD1	+	0	2.47	6	69,77,157,108,96,1,	0,986,2154,6173,8876,13778	3701	cds
chr12	121134152	121134381	ENST00000535656.1	MLEC	+	1e-22	2.21	1	229,	0	543	cds, utr3
chr2	234678230	234678347	ENST00000406651.1	UGT1A6	+	1.58489e-19	4.45	1	117,	0	785	utr3
chr12	133781047	133781497	ENST00000536899.2	ZNF268	+	3.98107e-11	5.65	1	450,	0	3236	utr3
chr2	121047213	121047333	ENST00000412383.1	RALB	+	3.0903e-07	1.85	1	120,	0	981	cds
chr19	52793966	52794057	ENST00000593612.1	ZNF766	+	0.000524807	2.02	1	91,	0	2331	cds
chr19	57910071	57910578	ENST00000336128.7	ZNF548	+	5.01187e-13	5.27	1	507,	0	2115	cds
chr19	10577670	10578176	ENST00000592685.1	PDE4A	+	6.30957e-15	10.1	1	506,	0	2707	cds
chr3	58414210	58414300	ENST00000383714.4	PDHB	-	0.00060256	1.8	1	90,	0	1478	cds
chr5	73205634	73205695	ENST00000296794.6	ARHGEF28	+	0.00301995	2.51	1	61,	0	5246	cds
chr9	38396306	38396367	ENST00000377698.3	ALDH1B1	+	0.00138038	1.99	1	61,	0	3066	cds
chr10	69644635	69644875	ENST00000212015.6	SIRT1	+	5.49541e-05	7.19	1	240,	0	4094	cds
chr19	10504104	10514135	ENST00000589629.1	CDC37	-	1e-103	3.33	5	13,18,48,276,82,	0,1592,2067,2499,9949	728	cds
chr1	32396563	32396654	ENST00000534796.1	PTP4A2	-	3.63078e-05	5.16	1	91,	0	900	utr5
chr7	99217502	99219062	ENST00000394152.2	ZSCAN25	+	0.000147911	2.73	2	114,67,	0,1493	4349	cds
chr3	47958373	47958584	ENST00000383737.4	MAP4	-	6.45654e-09	1.78	1	211,	0	5302	cds
chr14	74183002	74183392	ENST00000286523.5	ELMSAN1	-	3.23594e-09	33.2	1	390,	0	8091	utr3
chr8	17502410	17502471	ENST00000381869.3	MTUS1	-	0.00398107	1.84	1	61,	0	6256	utr3
chr19	3976053	3976472	ENST00000309311.6	EEF2	-	1e-132	3.74	1	419,	0	3164	utr3
chr19	13259893	13260699	ENST00000587318.1	STX10	-	3.23594e-06	2	3	12,95,158,	0,419,648	704	cds
chr19	44981728	44981997	ENST00000221327.4	ZNF180	-	1.69824e-10	5.36	1	269,	0	3126	cds
chr1	155035114	155035234	ENST00000356955.2	ADAM15	+	1.54882e-07	1.58	1	120,	0	2949	utr3
chr1	23636885	23640144	ENST00000426846.2	HNRNPR	-	1e-82	3.28	3	674,122,99,	0,808,3160	1699	utr3, cds
chr7	100958033	100958211	ENST00000498704.2	RABL5	-	3.01995e-06	4.26	1	178,	0	917	utr3
chr1	47100681	47100861	ENST00000576409.1	ATPAF1	-	0.00020893	3	1	180,	0	4158	utr3
chr12	57137900	57139881	ENST00000338193.6	PRIM1	-	0.000676083	2.17	2	7,53,	0,1928	1393	cds
chr1	231472857	231473008	ENST00000360394.2	EXOC8	-	1.51356e-05	8.48	1	151,	0	5099	cds
chr16	24580543	24583915	ENST00000319715.4	RBBP6	+	7.94328e-71	12	2	1277,1719,	0,1653	6229	utr3, cds
chr7	6204616	6204931	ENST00000396741.2	CYTH3	-	0.00223872	2.87	2	31,28,	0,287	1171	cds
chr12	118599746	118627702	ENST00000392533.3	TAOK3	-	6.30957e-28	5.44	5	86,204,129,237,91,	0,10515,15259,19429,27865	4384	cds
chr1	21923161	21923638	ENST00000542643.2	RAP1GAP	-	1.25893e-16	3.7	1	477,	0	3426	utr3
chr5	179041568	179043874	ENST00000393432.4	HNRNPH1	-	1.25893e-45	2.71	4	392,50,93,5,	0,978,1558,2301	2279	utr3, cds
chr11	45826105	45826285	ENST00000314134.3	SLC35C1	+	1.41254e-05	4.9	1	180,	0	4171	utr5
chr2	211018675	211018945	ENST00000418791.1	KANSL1L	-	5.24807e-05	7.74	1	270,	0	3562	cds
chr10	129901307	129901728	ENST00000368654.3	MKI67	-	5.01187e-12	2.11	1	421,	0	12678	cds
chr19	46287219	46287398	ENST00000270223.6	DMWD	-	1.34896e-05	2.74	1	179,	0	3305	utr3
chr3	121410913	121414592	ENST00000340645.5	GOLGB1	-	1.58489e-30	6.06	2	515,2005,	0,1674	11187	cds
chr6	7585451	7585872	ENST00000379802.3	DSP	+	3.98107e-15	2.32	1	421,	0	9796	cds
chr10	44112636	44112845	ENST00000361807.3	ZNF485	+	1.65959e-05	15.5	1	209,	0	2054	utr3, cds
chr12	104719120	104732927	ENST00000542918.1	TXNRD1	+	0	2.47	6	87,77,157,108,96,11,	0,1004,2172,6191,8894,13796	1933	cds
chr12	108082419	108082569	ENST00000412830.3	PWP1	+	2.51189e-08	1.74	1	150,	0	2621	cds
chr2	46596966	46602873	ENST00000263734.3	EPAS1	+	2.88403e-05	1.72	2	106,45,	0,5862	5160	cds
chr3	196663647	196666243	ENST00000452404.2	NCBP2	-	7.94328e-24	8.18	3	306,139,122,	0,733,2474	1133	cds, utr3
chr7	2976740	2979544	ENST00000396946.4	CARD11	-	8.91251e-07	2.55	4	128,126,153,162,	0,800,1572,2642	4366	cds
chr11	61545857	61546811	ENST00000278836.5	MYRF	+	2.51189e-06	1.75	2	104,77,	0,877	5927	cds
chr5	154346412	154346562	ENST00000265229.8	MRPL22	+	1.23027e-06	3.61	1	150,	0	3035	utr3, cds
chr3	196210749	196215524	ENST00000318037.3	RNF168	-	1e-09	3.4	3	13,180,47,	0,3520,4728	5347	cds
chr19	50104766	50105097	ENST00000418929.2	PRR12	+	1.58489e-30	17	1	331,	0	6955	cds
chr17	26975580	26976261	ENST00000247020.4	SDF2	-	6.30957e-42	13.3	1	681,	0	1568	utr3, cds
chr17	17698217	17699116	ENST00000353383.1	RAI1	+	2.51189e-20	4.96	1	899,	0	7662	cds
chr1	156109700	156109880	ENST00000368300.4	LMNA	+	4.2658e-06	1.65	1	180,	0	3190	utr3
chr3	155200483	155200544	ENST00000447496.2	PLCH1	-	0.000870964	3.45	1	61,	0	6196	utr3
chr1	161012404	161013132	ENST00000531842.1	USF1	-	2.45471e-05	2.07	3	56,50,75,	0,218,653	720	cds, utr5
chr17	27239609	27240177	ENST00000268756.3	PHF12	-	6.30957e-13	4.53	1	568,	0	2957	cds
chr16	88503769	88503920	ENST00000565624.1	ZNF469	+	5.49541e-05	12.2	1	151,	0	13279	cds
chr1	154197609	154215719	ENST00000412596.1	UBAP2L	+	1e-177	3.68	9	80,78,111,169,96,46,113,53,27,	0,2148,3481,9457,10062,11432,11890,16379,18083	980	cds
chr17	19186300	19186981	ENST00000395628.2	EPN2	+	3.98107e-16	5.41	1	681,	0	1657	cds, utr5
chr11	57080790	57081149	ENST00000358252.3	TNKS1BP1	-	5.49541e-10	3.79	1	359,	0	5795	cds
chr12	104168090	104168420	ENST00000392876.3	NT5DC3	-	6.16595e-05	17.7	1	330,	0	7207	utr3
chr3	48962264	48999112	ENST00000420814.1	ARIH2	+	1.25893e-87	21	3	140,352,68,	0,2630,36780	884	utr5, cds
chr4	79831968	79832208	ENST00000502613.1	BMP2K	+	0.00011749	4.01	1	240,	0	6902	cds
chr8	74526051	74528010	ENST00000521210.1	STAU2	-	6.16595e-06	2.54	2	140,101,	0,1858	1950	cds
chr1	153954126	153955254	ENST00000368575.3	RAB13	-	1e-110	4.48	4	526,54,66,60,	0,740,884,1068	1176	cds, utr3
chr10	105372840	105377056	ENST00000420222.1	SH3PXD2A	-	2.95121e-07	4.03	2	107,103,	0,4113	3251	cds
chr7	150840951	150841519	ENST00000397238.2	AGAP3	+	1.58489e-53	8.09	1	568,	0	3225	utr3, cds
chr19	36115052	36115293	ENST00000203166.5	HAUS5	+	0.000245471	15.5	1	241,	0	4283	utr3
chr22	22051426	22052141	ENST00000412327.1	PPIL2	+	1e-18	7.66	1	715,	0	2709	utr3
chr17	4442196	4443168	ENST00000573116.1	MYBBP1A	-	1e-25	3.21	2	74,435,	0,537	3795	utr3, cds
chr3	152017801	152018101	ENST00000485910.1	MBNL1	+	1.28825e-07	1.68	1	300,	0	4257	utr5, cds
chr3	184039191	184040498	ENST00000352767.3	EIF4G1	+	1e-165	3.76	3	700,89,167,	0,958,1140	4986	cds
chr2	68401885	68402124	ENST00000263657.2	PNO1	+	3.16228e-10	1.87	1	239,	0	2286	cds, utr3
chr14	102808106	102808644	ENST00000442396.2	ZNF839	+	4.89779e-06	7.46	1	538,	0	2987	utr3, cds
chr16	90072355	90072416	ENST00000392973.3	DBNDD1	-	0.00018197	5.8	1	61,	0	2689	utr3
chr18	9516854	9522458	ENST00000019317.4	RALBP1	+	1e-104	6.26	2	447,301,	0,5303	4368	cds
chr16	31092284	31092495	ENST00000394979.2	ZNF646	+	0.000123027	2.98	1	211,	0	8118	cds
chr14	27066523	27066642	ENST00000547619.1	NOVA1	-	0.0025704	3.98	1	119,	0	947	cds
chr8	28910072	28910132	ENST00000287701.10	HMBOX1	+	0.00204174	7.19	1	60,	0	3184	utr3
chr1	155300430	155300905	ENST00000292254.4	RUSC1	+	7.94328e-12	2.3	1	475,	0	2163	utr3
chr17	80070220	80070520	ENST00000392346.2	CCDC57	-	0.000229087	8.29	1	300,	0	2964	utr3
chrX	63411190	63411371	ENST00000374869.3	AMER1	-	1.69824e-05	7.37	1	181,	0	3688	cds
chr20	44978852	44978972	ENST00000243896.2	SLC35C2	-	2.88403e-05	2.4	1	120,	0	2447	utr3
chr5	64824402	64847398	ENST00000396679.1	CENPK	-	6.45654e-06	2.61	5	3,99,83,47,8,	0,343,541,14226,22988	1734	cds
chr8	144661964	144662708	ENST00000524624.1	EEF1D	-	1e-12	1.4	3	36,195,33,	0,217,711	1084	cds
chr6	26469086	26469506	ENST00000429381.1	BTN2A1	+	6.30957e-18	5.06	1	420,	0	3113	utr3
chr20	34536137	34536347	ENST00000439301.1	PHF20	+	7.76247e-06	2.67	1	210,	0	5824	utr3
chrX	15818027	15819467	ENST00000380308.3	ZRSR2	+	0.000295121	5.25	2	49,71,	0,1369	744	cds
chr19	50411337	50413131	ENST00000352066.3	NUP62	-	1.58489e-61	4.47	1	1794,	0	2870	cds, utr3, utr5
chr2	182780076	182783382	ENST00000409001.1	SSFA2	+	3.16228e-23	3.9	2	1078,58,	0,3248	4987	cds
chr5	139903797	139905912	ENST00000433049.1	ANKHD1	+	1.25893e-24	8.05	2	28,332,	0,1783	3649	cds
chr12	49221674	49221883	ENST00000536187.2	CACNB3	+	0.000870964	3.45	1	209,	0	1872	utr3, cds
chr2	23980662	23980962	ENST00000381024.4	ATAD2B	-	3.0903e-05	18.8	1	300,	0	5579	cds
chr11	34378956	34379017	ENST00000435224.2	ABTB2	-	0.000389045	3.95	1	61,	0	4902	cds
chr2	102487992	102490630	ENST00000350878.4	MAP4K4	+	6.30957e-27	3.35	3	155,118,87,	0,2116,2551	3919	cds
chr5	143539759	143539820	ENST00000274496.5	YIPF5	-	0.000870964	2.45	1	61,	0	3147	utr3
chr16	3433372	3433703	ENST00000304926.3	ZSCAN32	-	4.7863e-09	4.85	1	331,	0	3027	cds
chr9	38577150	38578023	ENST00000602295.1	ANKRD18A	-	5.01187e-14	4.97	2	111,160,	0,713	2906	cds
chr1	27722198	27722318	ENST00000374024.3	GPR3	+	0.000954993	13.3	1	120,	0	2115	utr3
chr20	44527155	44527425	ENST00000372459.2	CTSA	+	3.98107e-33	2.66	1	270,	0	1972	utr3
chr11	10328822	10328942	ENST00000534464.1	ADM	+	1.12202e-09	3.28	1	120,	0	1640	utr3
chr4	76570211	76571626	ENST00000359707.4	G3BP2	-	2.51189e-74	4.98	2	675,105,	0,1310	4883	utr3, cds
chr1	11980066	11980337	ENST00000376572.3	KIAA2013	-	1.99526e-13	5.29	1	271,	0	2815	utr3
chr1	14075958	14099585	ENST00000407521.3	PRDM2	+	0.00109648	6.08	3	24,135,13,	0,19575,23614	513	utr5
chr2	69746099	69748083	ENST00000406297.3	AAK1	-	6.16595e-10	4.05	2	273,118,	0,1866	4499	cds
chr19	12501541	12501602	ENST00000430385.3	ZNF799	-	0.00229087	3.76	1	61,	0	2583	cds
chr9	96208805	96208895	ENST00000375412.5	FAM120AOS	-	0.0018197	2.42	1	90,	0	2771	utr3
chr3	138289915	138290173	ENST00000542237.1	CEP70	-	0.001	4.97	2	84,66,	0,192	2359	cds
chr9	14120507	14125665	ENST00000397575.3	NFIB	-	0.00018197	5.8	2	116,35,	0,5123	2869	cds
chr19	45567632	45567723	ENST00000544944.2	CLASRP	+	0.00057544	3.21	1	91,	0	2769	cds
chr11	57563196	57564342	ENST00000361796.4	CTNND1	+	6.30957e-23	2.17	2	5,414,	0,732	6244	cds
chr16	23535349	23535770	ENST00000563459.1	EARS2	-	1.25893e-11	4.37	1	421,	0	3840	utr3, cds
chr20	2321515	2321724	ENST00000381458.5	TGM3	+	9.77237e-05	7	1	209,	0	2642	utr3
chrX	40944917	40945247	ENST00000324545.8	USP9X	+	1.99526e-20	6.08	1	330,	0	12401	utr5
chr3	47953175	47953505	ENST00000426837.2	MAP4	-	7.4131e-06	4.58	1	330,	0	8920	cds
chr14	39650544	39651260	ENST00000216832.4	PNN	+	6.30957e-71	4.15	1	716,	0	3576	utr3, cds
chr3	44967470	44967918	ENST00000296127.3	ZDHHC3	-	5.01187e-20	4.45	1	448,	0	3101	utr3
chr9	75785189	75785309	ENST00000376911.1	ANXA1	+	2.51189e-21	2.18	1	120,	0	2209	utr3
chr2	120022567	120022658	ENST00000425223.2	STEAP3	+	0.000457088	2.43	1	91,	0	3852	utr3
chr7	138968378	138968439	ENST00000288561.8	UBN2	+	0.00114815	2.91	1	61,	0	14443	cds
chr6	116910100	116914432	ENST00000392526.1	RWDD1	+	3.98107e-27	3.12	4	48,133,63,290,	0,1334,1950,4042	1305	cds, utr3
chr6	163876429	163956076	ENST00000544436.1	QKI	+	6.60693e-07	2.31	3	24,117,63,	0,23382,79584	495	cds
chr8	62460701	62468506	ENST00000379454.4	ASPH	-	6.0256e-05	1.32	3	66,90,24,	0,4888,7781	4595	cds
chr10	95462179	95462239	ENST00000394100.2	FRA10AC1	-	0.00141254	4.42	1	60,	0	1077	utr5
chr7	22852549	22852729	ENST00000358435.4	TOMM7	-	4.57088e-07	2.46	1	180,	0	778	utr3
chr22	18209610	18210508	ENST00000543133.1	BCL2L13	+	7.94328e-32	5.76	1	898,	0	2662	utr3, cds
chr2	182787120	182794360	ENST00000409001.1	SSFA2	+	9.12011e-10	2.04	3	19,118,73,	0,5767,7167	4987	utr3, cds
chr3	184429098	184429453	ENST00000317897.3	MAGEF1	-	1.99526e-14	4.42	1	355,	0	1681	cds
chr14	24774481	24774750	ENST00000258807.5	CIDEB	-	8.51138e-06	3.54	1	269,	0	2294	utr3
chr19	47884154	47885422	ENST00000328771.4	DHX34	+	7.76247e-06	2.28	3	95,139,186,	0,288,1082	4372	utr3, cds
chr22	41924605	41924993	ENST00000216254.4	ACO2	+	1.58489e-85	6.71	1	388,	0	2741	utr3, cds
chr12	66218707	66218948	ENST00000541363.1	HMGA2	+	7.94328e-16	19.9	1	241,	0	8094	utr5
chr22	31741551	31741612	ENST00000215919.3	PATZ1	-	0.00131826	2.67	1	61,	0	2516	cds, utr5
chr1	8420319	8421424	ENST00000476556.1	RERE	-	6.30957e-15	6.01	1	1105,	0	4598	cds
chr1	200586763	200587272	ENST00000367350.4	KIF14	-	3.16228e-12	4.19	1	509,	0	7274	cds
chr1	156437948	156438788	ENST00000360595.3	MEF2D	-	1.58489e-16	3.82	2	143,217,	0,623	3194	cds
chr10	75276778	75276928	ENST00000422491.2	USP54	-	0.000154882	4.61	1	150,	0	2775	cds
chr14	76259414	76286381	ENST00000554510.1	TTLL5	+	0.000758578	4.05	2	29,32,	0,26935	2624	cds
chr22	30416472	30416741	ENST00000406629.1	MTMR3	+	6.30957e-05	3.16	1	269,	0	3758	cds
chr17	36963138	36971150	ENST00000225428.5	CWC25	-	1.7378e-10	4.2	5	91,64,128,70,37,	0,2816,3582,5909,7975	3234	cds
chr17	57290536	57290866	ENST00000300917.5	SMG8	+	3.98107e-12	4.48	1	330,	0	3263	cds
chr17	75495267	75495418	ENST00000423034.2	SEPT9	+	5.37032e-05	1.3	1	151,	0	3984	utr3
chr9	139298640	139299650	ENST00000417512.1	SDCCAG3	-	0.000436516	1.51	3	6,63,81,	0,442,929	626	cds
chr14	56119741	56145106	ENST00000395311.1	KTN1	+	3.16228e-69	3.56	15	62,38,91,69,38,91,87,90,81,90,93,72,84,84,37,	0,535,3018,5522,6642,8498,10931,14217,17705,18542,18761,19606,19905,22811,25328	4516	cds
chr15	28421692	28421840	ENST00000261609.7	HERC2	-	0.00263027	2.35	2	53,8,	0,140	15337	cds
chr1	119426533	119426654	ENST00000207157.3	TBX15	-	0.00128825	6.08	1	121,	0	3492	utr3
chr12	122277435	122277526	ENST00000543163.1	HPD	-	0.00144544	12.2	1	91,	0	1709	utr3
chr8	110587604	110587725	ENST00000399066.3	SYBU	-	0.00151356	4.2	1	121,	0	3435	cds
chr11	124551298	124564535	ENST00000532692.1	SPA17	+	3.98107e-16	5.37	3	57,87,337,	0,10293,12900	4949	utr3, cds
chr17	41245380	41245801	ENST00000471181.2	BRCA1	-	9.33254e-09	3.32	1	421,	0	5936	cds
chr8	101930910	101931238	ENST00000395956.3	YWHAZ	-	5.01187e-27	1.54	1	328,	0	2974	utr3
chr17	49041842	49042023	ENST00000262013.7	SPAG9	-	0.0001	13.3	1	181,	0	8273	utr3
chr1	910727	910787	ENST00000433179.2	C1orf170	-	0.00109648	5.9	1	60,	0	3064	utr3
chr2	217364704	217394113	ENST00000598925.1	RPL37A	+	5.01187e-91	2.17	3	50,61,121,	0,20732,29288	636	utr3, cds
chr12	53293814	53295722	ENST00000552150.1	KRT8	-	1e-145	1.62	4	35,96,61,75,	0,557,1128,1833	1687	cds
chr5	72861325	72861412	ENST00000513824.1	UTP15	+	0.00301995	4.42	1	87,	0	577	utr5
chr19	4174726	4174875	ENST00000601488.1	SIRT6	-	0.000269153	3.56	1	149,	0	1361	utr3
chr3	150129094	150176468	ENST00000466814.1	TSC22D2	+	7.94328e-20	5.98	3	1,52,306,	0,45768,47068	2093	utr3, cds
chr5	158140017	158140108	ENST00000517373.1	EBF1	-	0.00141254	3.32	1	91,	0	2277	cds
chr16	30536242	30536362	ENST00000380412.5	ZNF768	-	0.000363078	2.42	1	120,	0	2312	cds
chr12	57137897	57139908	ENST00000550770.1	PRIM1	-	0.000676083	2.17	2	10,80,	0,1931	1008	cds
chr19	37855233	37855353	ENST00000392153.3	HKR1	+	9.33254e-06	5.97	1	120,	0	2772	utr3
chr2	111878662	111881322	ENST00000393253.2	BCL2L11	+	0.000954993	13.3	2	103,13,	0,2647	546	utr5
chr17	27022557	27024033	ENST00000314616.6	SUPT6H	+	1.69824e-08	1.9	2	8,172,	0,1304	6518	cds
chr11	66391773	66391893	ENST00000310137.4	RBM14	+	1.31826e-05	1.81	1	120,	0	2828	cds
chrX	95940039	95990786	ENST00000324765.8	DIAPH2	+	0.000398107	2.5	2	150,30,	0,50717	9333	utr5, cds
chr1	229460821	229461121	ENST00000366686.1	CCSAP	-	2.0893e-10	7.9	1	300,	0	4399	cds, utr3
chr17	33914595	33925347	ENST00000589344.1	AP2B1	+	9.33254e-05	2.01	3	21,60,99,	0,6431,10653	3176	utr5, cds
chr19	1086356	1086627	ENST00000543365.1	HMHA1	+	2.95121e-05	2.31	1	271,	0	3750	utr3
chrX	69595082	69615817	ENST00000374403.3	KIF4A	+	5.01187e-23	2.4	6	116,111,84,114,156,19,	0,867,11385,11951,20438,20716	4348	cds
chr4	13602643	13603601	ENST00000040738.5	BOD1L1	-	1.90546e-09	4.97	1	958,	0	10565	cds
chr13	28009775	28009924	ENST00000405591.2	MTIF3	-	1.28825e-05	3.95	1	149,	0	1069	cds, utr3
chr10	105761980	105785513	ENST00000369755.3	SLK	+	3.98107e-80	4.68	11	1305,131,124,180,93,130,125,189,126,114,182,	0,3338,3689,5954,8593,15937,16561,17511,18265,19397,23351	7766	utr3, cds
chr14	71051138	71051556	ENST00000256379.5	MED6	-	3.16228e-07	13.8	1	418,	0	1995	utr3, cds
chr10	105362016	105362706	ENST00000369774.4	SH3PXD2A	-	1e-10	5.73	1	690,	0	11468	cds
chr12	108941690	108943104	ENST00000550322.1	SART3	-	5.01187e-13	4.36	3	77,127,29,	0,1173,1385	582	utr5, cds
chr1	154557142	154557412	ENST00000368471.3	ADAR	-	3.98107e-26	2.43	1	270,	0	6515	utr3, cds
chr19	14199912	14201848	ENST00000269724.5	SAMD1	-	1.65959e-09	3.16	2	262,99,	0,1837	750	utr5
chr13	46585668	46616379	ENST00000282007.3	ZC3H13	-	6.60693e-06	4.9	3	21,109,81,	0,8915,30630	6409	cds
chr10	27443138	27443288	ENST00000326799.3	YME1L1	-	0.00114815	3.19	1	150,	0	3994	cds, utr5
chr6	135511384	135511444	ENST00000442647.2	MYB	+	0.00229087	3.18	1	60,	0	3304	cds
chr15	79058923	79059074	ENST00000388820.4	ADAMTS7	-	0.00047863	14.4	1	151,	0	5490	cds
chr14	89079163	89079373	ENST00000359301.3	ZC3H14	+	5.01187e-15	4.85	1	210,	0	3800	utr3
chr17	2938165	2938345	ENST00000254695.8	RAP1GAP2	+	1.54882e-05	4.42	1	180,	0	6661	utr3
chr5	167937585	167943886	ENST00000231572.3	RARS	+	1.23027e-06	1.7	2	106,104,	0,6197	2146	cds
chrX	80552981	80553100	ENST00000373212.5	SH3BGRL	+	0.00134896	1.62	1	119,	0	1923	utr3
chr17	73509821	73509971	ENST00000581870.1	CASKIN2	-	2.13796e-05	2.79	1	150,	0	1612	cds, utr5
chr5	134364242	134364450	ENST00000506438.1	PITX1	-	3.98107e-14	11.8	1	208,	0	1305	utr3
chr2	24521604	24522969	ENST00000412011.1	ITSN2	-	7.4131e-10	4.56	2	79,192,	0,1173	2066	cds
chr19	30165946	30166364	ENST00000436066.3	PLEKHF1	+	3.98107e-21	23.2	1	418,	0	2084	utr3
chr12	19422801	19436563	ENST00000317589.4	PLEKHA5	+	1.25893e-16	4.22	3	18,468,350,	0,4648,13412	4504	cds
chr2	172017072	172017253	ENST00000360843.3	TLK1	-	0.000363078	7.19	1	181,	0	5726	utr5
chr4	10076741	10076951	ENST00000382452.2	WDR1	-	5.01187e-18	1.68	1	210,	0	3142	utr3
chr18	8784193	8784731	ENST00000306285.7	SOGA2	+	1.25893e-19	4.39	1	538,	0	6065	utr5
chr2	27875918	27876068	ENST00000406540.1	SUPT7L	-	0.000123027	3.15	1	150,	0	2869	utr3
chr3	113440502	113440649	ENST00000493900.1	NAA50	-	5.88844e-07	1.61	1	147,	0	962	utr3, cds
chr6	7610858	7610919	ENST00000342415.5	SNRNP48	+	0.00199526	2.21	1	61,	0	4173	utr3
chr6	18256603	18264267	ENST00000515742.1	DEK	-	3.98107e-77	3.66	4	83,110,102,194,	0,1580,1931,7470	661	cds, utr5
chr7	151042465	151064095	ENST00000413040.2	NUB1	+	3.16228e-86	5.08	8	87,168,59,71,183,95,107,71,	0,3693,6044,7432,10388,10748,14761,21559	3180	cds
chr14	65210070	65210521	ENST00000247226.7	PLEKHG3	+	1.99526e-18	11.1	1	451,	0	6989	utr3, cds
chr6	150004919	150004980	ENST00000392273.3	LATS1	-	0.00562341	2.38	1	61,	0	2567	cds
chr5	150071254	150071345	ENST00000540000.1	RBM22	-	0.000363078	2.42	1	91,	0	2128	utr3, cds
chr19	2110850	2115585	ENST00000355272.6	AP3D1	-	5.01187e-38	4.85	9	45,48,150,108,78,178,74,200,49,	0,433,827,2008,2484,3273,3896,4367,4686	5034	cds
chr17	73996402	73996665	ENST00000416485.1	TEN1	+	3.16228e-15	3.95	1	263,	0	992	utr3
chr2	17965117	17965597	ENST00000317402.7	GEN1	+	1.58489e-17	9.67	1	480,	0	5722	utr3
chr11	62557642	62557819	ENST00000333449.4	TMEM179B	+	1.94984e-08	3.41	1	177,	0	1023	utr3
chr1	211545656	211546128	ENST00000427925.2	TRAF5	+	3.38844e-07	4.52	1	472,	0	1622	utr3, cds
chr14	66209584	66209764	ENST00000360689.5	FUT8	+	0.000398107	2.52	1	180,	0	5166	utr3
chr12	14631289	14633999	ENST00000261168.4	ATF7IP	+	6.60693e-09	2.1	2	117,63,	0,2647	4656	cds
chr15	37183784	37184054	ENST00000559085.1	MEIS2	-	0.000114815	3.42	1	270,	0	2538	utr3
chr2	55467309	55471186	ENST00000263629.4	MTIF2	-	1.58489e-15	3.32	4	2,141,253,22,	0,2766,3242,3855	2528	cds
chr9	15471288	15486875	ENST00000380715.1	PSIP1	-	1e-22	6.96	7	21,119,229,76,97,63,51,	0,1341,2718,7186,8300,14715,15536	1966	utr3, cds
chr1	117660805	117660896	ENST00000485032.1	TRIM45	-	0.000954993	13.3	1	91,	0	1109	cds
chr11	45992868	46098317	ENST00000323180.6	PHF21A	-	3.63078e-10	4.72	3	50,207,13,	0,8442,105436	3675	cds
chr1	183895661	183895752	ENST00000539189.1	RGL1	+	0.00109648	7.74	1	91,	0	2688	utr3
chr22	38897140	38901960	ENST00000403230.1	DDX17	-	8.31764e-05	1.51	2	145,5,	0,4815	2322	cds
chr5	39372525	39372645	ENST00000545653.1	DAB2	-	0.00114815	2.91	1	120,	0	4534	utr3
chr6	76412625	76419320	ENST00000370014.3	SENP6	+	1.07152e-09	2.99	2	163,78,	0,6617	6645	cds
chr17	37006316	37006376	ENST00000479035.2	RPL23	-	4.7863e-09	1.56	1	60,	0	2821	utr3
chr1	42925548	42926085	ENST00000372561.3	PPCS	+	2.51189e-12	3.1	1	537,	0	1431	cds, utr3
chr16	27373790	27374241	ENST00000170630.2	IL4R	+	1.58489e-16	4.62	1	451,	0	3446	cds
chr1	32834075	32841994	ENST00000446293.2	BSDC1	-	4.0738e-05	2.83	2	76,132,	0,7787	1505	cds
chr12	66218504	66218947	ENST00000425208.2	HMGA2	+	7.94328e-20	6.22	1	443,	0	1444	utr5
chr7	100883173	100883498	ENST00000442303.1	FIS1	-	0.00281838	1.19	2	11,76,	0,249	631	cds, utr3
chr9	131021643	131023992	ENST00000421699.2	GOLGA2	-	5.01187e-30	6.15	6	27,114,338,88,108,46,	0,711,1100,1807,2089,2303	4260	cds
chr11	62439245	62439932	ENST00000377953.3	C11orf83	+	1e-115	7.04	2	92,508,	0,179	1947	utr3, cds
chr14	24584785	24586232	ENST00000561001.1	DCAF11	+	2.51189e-11	4.16	2	150,52,	0,1395	545	cds, utr5
chr11	16760334	16776453	ENST00000524439.1	C11orf58	+	1.99526e-15	1.78	4	54,61,110,36,	0,9309,13997,16083	405	cds
chr14	55257129	55257369	ENST00000357634.3	SAMD4A	+	3.16228e-06	21	1	240,	0	6526	utr3
chr15	65871149	65871329	ENST00000313182.2	VWA9	-	4.16869e-05	3.12	1	180,	0	2393	utr3
chr21	36206736	36206857	ENST00000358356.5	RUNX1	-	0.000134896	4.26	1	121,	0	2720	cds
chr1	92762968	92764503	ENST00000370360.3	GLMN	-	9.12011e-06	7.19	3	118,69,22,	0,549,1513	1995	utr5, cds
chr4	104079863	104080043	ENST00000503705.1	CENPE	-	3.38844e-06	3.32	1	180,	0	3468	cds
chr17	74077413	74078008	ENST00000334586.5	ZACN	+	1.58489e-13	3.66	3	70,211,46,	0,212,549	1335	cds
chr7	2262220	2262281	ENST00000406869.1	MAD1L1	-	0.00162181	2.34	1	61,	0	2991	cds
chr19	45913217	45913755	ENST00000309424.3	CD3EAP	+	3.0903e-09	33.2	1	538,	0	3286	utr3
chr3	194308995	194309085	ENST00000432352.1	TMEM44	-	0.00323594	2.58	1	90,	0	1445	utr3
chr11	3381155	3382992	ENST00000526601.1	ZNF195	-	3.16228e-12	5.87	2	640,20,	0,1817	2008	cds
chr18	8609739	8609858	ENST00000329286.6	RAB12	+	0.001	4.97	1	119,	0	2137	cds
chr4	153548113	153548264	ENST00000304385.3	TMEM154	-	0.000123027	2.87	1	151,	0	10698	utr3
chr1	35251395	35251546	ENST00000373366.2	GJB3	+	2.13796e-05	3.06	1	151,	0	2217	utr3
chr11	58893867	58894883	ENST00000411426.1	FAM111B	+	3.98107e-32	7.54	1	1016,	0	3344	utr3
chr14	88946232	88946473	ENST00000556564.1	PTPN21	-	0.000162181	9.4	1	241,	0	6166	cds
chr15	63433602	63434170	ENST00000261893.4	LACTB	+	1.25893e-17	4.12	1	568,	0	1972	utr3, cds
chr20	57486007	57486247	ENST00000371085.3	GNAS	+	1e-254	4.54	1	240,	0	1972	utr3
chr9	130929150	130931725	ENST00000372938.5	CIZ1	-	2.51189e-25	2.83	4	9,70,150,41,	0,223,2180,2534	2984	cds
chr19	52660504	52660564	ENST00000322146.8	ZNF836	-	0.00363078	11.1	1	60,	0	3333	cds
chr15	42042783	42046695	ENST00000219905.7	MGA	+	0.00114815	3.19	2	30,61,	0,3851	12042	cds
chr17	12895708	12895918	ENST00000395962.2	ELAC2	-	3.16228e-12	3.32	1	210,	0	2924	utr3
chr10	114799878	114905862	ENST00000349937.2	TCF7L2	+	1.77828e-08	2.89	4	7,133,91,93,	0,101064,103803,105891	1174	utr3, cds
chr20	34817303	34818383	ENST00000338074.2	EPB41L1	+	3.16228e-58	5.09	1	1080,	0	6266	utr3
chr3	148459596	148460252	ENST00000542281.1	AGTR1	+	3.98107e-33	3.45	1	656,	0	2412	cds, utr3
chr14	91780033	91780094	ENST00000389857.6	CCDC88C	-	0.000891251	4.42	1	61,	0	7474	cds
chr6	87970077	87970438	ENST00000369577.3	ZNF292	+	3.01995e-06	3.54	1	361,	0	10610	cds
chrX	38128870	38146481	ENST00000338898.3	RPGR	-	1.54882e-07	7	5	215,92,58,186,135,	0,3768,5471,6969,17476	2979	utr3
chr6	71235530	71235591	ENST00000418814.2	FAM135A	+	0.00141254	3.47	1	61,	0	6415	cds
chr19	40720943	40721004	ENST00000253055.3	MAP3K10	+	0.00107152	4.2	1	61,	0	3436	cds
chr19	58131713	58132400	ENST00000396161.5	ZNF134	+	3.98107e-10	5.11	1	687,	0	3547	cds
chr1	116234072	116234163	ENST00000355485.2	VANGL1	+	0.0020893	2.43	1	91,	0	8691	utr3
chr10	79795474	79800471	ENST00000435275.1	RPS24	+	0	4.29	4	4,111,25,99,	0,1477,4484,4898	656	cds, utr3
chr1	6692882	6693625	ENST00000054650.4	THAP3	+	5.01187e-13	5.75	1	743,	0	1366	cds, utr3
chr1	151542216	151553482	ENST00000353024.3	TUFT1	+	5.01187e-29	3.45	6	30,129,95,106,84,65,	0,4529,5170,8980,9908,11201	2933	cds
chr9	139978751	139978990	ENST00000409858.3	UAP1L1	+	3.23594e-09	33.2	1	239,	0	3365	utr3
chr11	65341545	65341663	ENST00000530349.1	FAM89B	+	1.23027e-08	3.23	1	118,	0	1263	utr3
chr1	39823438	39823499	ENST00000564288.1	MACF1	+	0.000707946	3.32	1	61,	0	24828	cds
chr1	36621948	36638194	ENST00000373150.4	MAP7D1	+	2.51189e-13	4.09	4	116,345,69,130,	0,14623,15165,16116	3238	utr5, cds
chr12	6675270	6675702	ENST00000536124.1	NOP2	-	1.58489e-08	1.75	2	232,8,	0,424	689	cds
chr21	40871793	40883619	ENST00000380637.3	SH3BGR	+	0.000954993	13.3	3	48,30,13,	0,9131,11813	1014	cds
chr17	18148149	18148299	ENST00000578558.1	FLII	-	0.000616595	2.65	1	150,	0	2377	utr3
chr13	46543215	46543276	ENST00000282007.3	ZC3H13	-	0.00323594	2.58	1	61,	0	6409	cds
chr22	30415670	30415851	ENST00000351488.3	MTMR3	+	0.000416869	2.49	1	181,	0	4464	cds
chr16	2312763	2314201	ENST00000567147.1	RNPS1	-	8.51138e-08	1.56	3	80,192,25,	0,333,1413	830	cds
chr12	110719485	110734449	ENST00000539276.2	ATP2A2	+	1e-206	5.43	5	227,18,83,105,46,	0,923,1032,10339,14918	4094	utr5, cds
chr11	61536776	61539213	ENST00000278836.5	MYRF	+	5.01187e-25	4.71	3	17,280,242,	0,941,2195	5927	cds
chr2	109150946	109276196	ENST00000544547.1	LIMS1	+	3.98107e-11	3.78	2	104,136,	0,125114	1767	utr5, cds
chr4	30724449	30726154	ENST00000543491.1	PCDH7	+	7.94328e-54	6.33	1	1705,	0	3768	cds
chr16	27751814	27761047	ENST00000261588.4	KIAA0556	+	7.94328e-06	8.84	2	427,143,	0,9090	6616	cds
chr17	80231190	80231307	ENST00000580446.1	CSNK1D	-	6.60693e-07	2.96	1	117,	0	612	utr5, cds
chr4	184567672	184572149	ENST00000326397.5	RWDD4	-	9.12011e-06	2.01	3	18,118,13,	0,2931,4464	2641	cds
chr9	93640028	93641071	ENST00000375751.4	SYK	+	0.00107152	3.98	2	34,26,	0,1017	4936	cds
chr4	15483057	15483353	ENST00000515124.1	CC2D2A	+	3.80189e-06	22.1	1	296,	0	1474	utr3
chr19	11105586	11121063	ENST00000590574.1	SMARCA4	+	3.16228e-44	4.32	7	91,168,51,131,58,122,7,	0,1302,1583,8118,8429,12991,15470	5282	cds
chr19	36128526	36128586	ENST00000360475.4	RBM42	+	4.0738e-06	1.96	1	60,	0	1562	utr3
chr9	33462575	33462635	ENST00000353159.2	NOL6	-	0.000457088	1.93	1	60,	0	3411	utr3
chr1	14108974	14109214	ENST00000343137.4	PRDM2	+	8.51138e-05	3.65	1	240,	0	5797	cds
chr2	27604060	27604624	ENST00000344034.4	PPM1G	-	5.01187e-68	2.93	1	564,	0	2311	utr3, cds
chr5	43174591	43175551	ENST00000306938.4	ZNF131	+	1.99526e-38	8	1	960,	0	2400	utr3, cds
chr14	34998623	35002740	ENST00000554792.1	EAPP	-	3.38844e-05	2.28	2	58,91,	0,4026	774	cds
chr2	234681795	234681945	ENST00000373409.3	UGT1A4	+	7.94328e-14	2.55	1	150,	0	2388	utr3
chr19	39936253	39948380	ENST00000601515.1	SUPT5H	+	3.98107e-66	4.07	4	24,84,166,66,	0,268,7742,12061	396	utr5, cds
chr5	37167276	37169244	ENST00000274258.7	C5orf42	-	1.65959e-06	9.21	2	39,352,	0,1616	11250	cds
chr8	82667694	82671188	ENST00000297265.4	CHMP4C	+	6.30957e-16	2.32	3	25,154,474,	0,2682,3020	1866	utr3, cds
chr5	145849212	145890182	ENST00000296702.5	TCERG1	+	1.58489e-36	4.89	16	95,113,89,161,57,67,136,90,119,151,165,183,180,84,101,179,	0,986,1838,8843,10205,10378,12942,13890,23270,28886,33725,34174,37378,38223,39495,40791	4654	cds
chr6	37336305	37336695	ENST00000373479.4	RNF8	+	1.04713e-09	4.82	1	390,	0	5631	cds
chr5	79732806	79732987	ENST00000510158.1	ZFYVE16	+	9.33254e-05	3.54	1	181,	0	6680	cds
chr20	30359455	30365436	ENST00000300403.6	TPX2	+	6.30957e-17	1.79	3	30,122,147,	0,4214,5834	3497	cds
chr19	44492647	44500465	ENST00000407951.2	ZNF155	+	1.90546e-06	23.2	5	63,89,127,93,221,	0,1528,3052,3346,7597	2222	utr5, cds
chr19	44635892	44636132	ENST00000592780.1	ZNF225	+	0.00018197	5.8	1	240,	0	2538	utr3
chr10	105791133	105791224	ENST00000369733.3	COL17A1	-	0.00346737	2.9	1	91,	0	5488	utr3
chr17	20108878	20130769	ENST00000581399.1	SPECC1	+	1.99526e-29	7.46	2	347,44,	0,21847	2249	cds
chr5	137500095	137500784	ENST00000230901.5	BRD8	-	6.30957e-20	5.14	2	7,382,	0,307	3198	cds
chr5	135514446	135515015	ENST00000545620.1	SMAD5	+	3.98107e-11	39.8	1	569,	0	6934	utr3
chr2	220115493	220115845	ENST00000398989.2	TUBA4A	-	5.01187e-52	3.27	1	352,	0	615	cds
chr9	34458250	34458370	ENST00000379089.1	FAM219A	-	0.000123027	16.6	1	120,	0	3624	utr5, cds
chr17	46059047	46059138	ENST00000536708.2	CDK5RAP3	+	2.63027e-05	2.27	1	91,	0	1975	utr3
chr1	235357498	235384925	ENST00000366603.2	ARID4B	-	7.94328e-19	5.84	6	28,85,258,176,244,46,	0,1847,19585,25609,26118,27381	5946	cds
chr3	181430472	181430833	ENST00000431565.2	SOX2	+	1.23027e-08	2.6	1	361,	0	1318	cds
chr5	16701808	16703179	ENST00000513610.1	MYO10	-	2.18776e-06	4.2	3	139,46,146,	0,843,1225	8038	cds
chr3	188327112	188327532	ENST00000312675.4	LPP	+	1e-22	5.13	1	420,	0	18278	cds
chr16	14989867	14990017	ENST00000287667.7	NOMO1	+	7.4131e-06	1.84	1	150,	0	4355	utr3
chr1	155719507	155719687	ENST00000437809.1	GON4L	-	2.81838e-07	7.3	1	180,	0	7713	utr3
chr5	140953278	140955839	ENST00000389054.3	DIAPH1	-	5.01187e-08	3.01	3	497,180,43,	0,1255,2518	5786	cds
chr3	184039190	184040469	ENST00000434061.2	EIF4G1	+	1e-165	3.76	3	701,89,138,	0,959,1141	5026	cds
chr15	89173352	89174407	ENST00000379231.3	AEN	+	2.51189e-20	5.91	3	103,1,75,	0,261,980	1067	cds, utr3
chr22	21245055	21245446	ENST00000215730.7	SNAP29	+	2.51189e-13	21	1	391,	0	4287	utr3
chr4	7043145	7043474	ENST00000310085.4	CCDC96	-	9.33254e-07	24.3	1	329,	0	2150	cds
chr2	102456375	102480347	ENST00000350878.4	MAP4K4	+	1e-112	4.71	7	81,73,211,162,87,129,65,	0,2695,4187,16063,19082,19822,23907	3919	cds
chr1	233394493	233394644	ENST00000258229.9	PCNXL2	-	0.000512861	7.74	1	151,	0	7518	cds
chr20	335315	335492	ENST00000608875.1	NRSN2	+	6.91831e-05	2.58	1	177,	0	941	utr3
chr2	128949743	128950013	ENST00000375990.3	UGGT1	+	3.98107e-16	3.87	1	270,	0	10930	utr3
chr3	55502164	55502285	ENST00000474267.1	WNT5A	-	0.000870964	2.21	1	121,	0	6042	utr3
chr6	37787747	37971558	ENST00000474522.1	ZFAND3	+	0.00030903	6.63	3	45,41,92,	0,109987,183719	563	cds
chr7	99501209	99506367	ENST00000447480.1	TRIM4	-	0.000281838	2.21	2	12,163,	0,4995	639	cds
chr12	69233178	69233477	ENST00000462284.1	MDM2	+	1.7378e-10	3.43	1	299,	0	7381	cds
chr3	111603649	111632303	ENST00000431670.2	PHLDB2	+	8.31764e-07	4.11	2	610,138,	0,28516	6127	cds
chr16	15761240	15781353	ENST00000396353.2	NDE1	+	5.12861e-06	1.86	3	56,149,122,	0,10417,19991	1867	cds
chr17	73939107	73939197	ENST00000587927.1	ACOX1	-	0.000123027	16.6	1	90,	0	775	utr3
chr10	81915296	81915536	ENST00000265447.4	ANXA11	-	3.16228e-35	3.02	1	240,	0	2534	utr3
chr15	32908027	32916382	ENST00000543522.1	ARHGAP11A	+	1.99526e-23	3.53	4	92,71,97,9,	0,4281,7665,8346	3152	utr5
chr3	196083693	196089237	ENST00000428095.1	UBXN7	-	3.63078e-05	2.61	3	24,80,73,	0,5021,5471	1173	cds
chr8	57079276	57079336	ENST00000429357.2	PLAG1	-	0.00151356	4.2	1	60,	0	1899	cds
chr18	21739543	21739840	ENST00000581397.1	CABYR	+	5.88844e-05	1.66	1	297,	0	1272	cds
chr17	36890829	36891274	ENST00000439660.2	CISD3	+	2.18776e-06	4.61	1	445,	0	2074	utr3
chr7	100883423	100883512	ENST00000223136.4	FIS1	-	0.0025704	1.2	1	89,	0	734	cds
chr11	82905499	82905590	ENST00000526731.1	ANKRD42	+	0.000588844	2.95	1	91,	0	3230	utr5
chr18	56010179	56010269	ENST00000431212.2	NEDD4L	+	0.000323594	1.87	1	90,	0	3338	cds
chr2	136418893	136432951	ENST00000409606.1	R3HDM1	+	1.65959e-05	2.27	2	70,50,	0,14008	3673	cds
chr11	9516194	9516254	ENST00000396597.3	ZNF143	+	0.00301995	2.36	1	60,	0	1954	cds
chr12	120649747	120650017	ENST00000397506.3	PXN	-	3.98107e-14	1.9	1	270,	0	4132	utr3
chr22	38471052	38471142	ENST00000356976.3	PICK1	+	0.00128825	3.98	1	90,	0	2055	utr3, cds
chr8	104342022	104343655	ENST00000523739.1	FZD6	+	1.90546e-10	3.03	2	271,87,	0,1546	2774	cds
chr19	35837742	35837832	ENST00000419549.2	CD22	+	0.000138038	3.54	1	90,	0	2642	utr3
chr13	53035089	53036504	ENST00000378034.3	CKAP2	+	2.51189e-21	5.2	3	20,869,7,	0,103,1408	1972	cds
chr3	33908471	33908532	ENST00000457054.2	PDCD6IP	+	0.00042658	2.6	1	61,	0	5954	utr3
chr3	134084673	134085196	ENST00000514516.1	AMOTL2	-	5.88844e-05	2.61	2	78,72,	0,451	4521	cds
chr12	95897904	95908157	ENST00000323666.5	METAP2	+	6.30957e-42	2.77	4	33,104,116,730,	0,7766,8672,9523	3601	utr3, cds
chrX	46332731	46333001	ENST00000344302.4	KRBOX4	+	6.0256e-08	7.74	1	270,	0	2774	utr3
chr14	24708291	24708440	ENST00000456667.3	GMPR2	+	4.67735e-06	5.75	1	149,	0	1484	utr3
chr19	14261797	14262007	ENST00000340736.6	LPHN1	-	8.91251e-05	4.79	1	210,	0	5658	cds
chr2	170668266	170676074	ENST00000392640.2	METTL5	-	1.58489e-11	3.44	4	102,50,52,4,	0,700,3720,7804	800	utr3, cds
chr11	3848900	3849380	ENST00000396979.1	RHOG	-	1e-21	2.85	1	480,	0	1289	cds, utr5
chr12	56622868	56623579	ENST00000380198.2	NABP2	+	1e-49	16.9	1	711,	0	1775	cds, utr3
chr1	235345180	235345959	ENST00000349213.3	ARID4B	-	2.51189e-32	6.82	1	779,	0	5811	cds
chr2	233415414	233428964	ENST00000258416.3	EIF4E2	+	1.25893e-18	3.47	4	40,115,135,8,	0,5711,7179,13542	1604	utr5, cds
chr14	67745957	67746226	ENST00000556345.1	MPP5	+	2.5704e-08	3.97	1	269,	0	1163	cds
chr6	28268746	28268925	ENST00000259883.3	PGBD1	+	1.69824e-05	11.1	1	179,	0	3100	cds
chr5	175306897	175307047	ENST00000359546.4	CPLX2	+	0.000323594	5.16	1	150,	0	5023	cds, utr3
chr1	227181662	227181932	ENST00000448940.1	CDC42BPA	-	1e-14	3.73	1	270,	0	7355	utr3
chr1	165723481	165737489	ENST00000580248.1	TMCO1	-	3.16228e-08	1.84	3	30,60,61,	0,5280,13947	1735	utr5
chr6	148869689	148869869	ENST00000367467.3	SASH1	+	7.07946e-05	5.09	1	180,	0	7711	utr3, cds
chr19	10368970	10370454	ENST00000592514.1	MRPL4	+	3.98107e-18	2.76	4	34,110,77,162,	0,118,314,1322	1118	cds
chr17	61892931	61895959	ENST00000578681.1	DDX42	+	1e-102	6.14	3	102,99,906,	0,1296,2122	4337	utr3, cds
chr1	6653061	6653811	ENST00000377663.3	KLHL21	-	3.98107e-35	6.2	1	750,	0	6445	utr3
chr3	12942377	12942826	ENST00000429247.1	IQSEC1	-	4.16869e-08	3.47	1	449,	0	3583	cds
chr8	1772273	1808086	ENST00000520359.1	ARHGEF10	+	4.16869e-05	4.28	4	6,84,156,24,	0,19245,33852,35789	5472	utr5, cds
chr10	114724353	114799812	ENST00000346198.4	TCF7L2	+	0.00380189	1.85	2	30,29,	0,75430	667	cds
chr3	46009175	46010013	ENST00000535325.1	FYCO1	-	2.45471e-10	10.5	1	838,	0	4635	cds
chr1	185135763	185143602	ENST00000367501.3	SWT1	+	0.000162181	12.2	3	21,59,99,	0,1708,7740	3001	cds
chr4	48863145	48863326	ENST00000425583.2	OCIAD1	+	3.46737e-06	5.21	1	181,	0	1915	utr3
chr5	82837052	82837202	ENST00000343200.5	VCAN	+	3.80189e-05	2.18	1	150,	0	9455	cds
chr6	114262179	114265486	ENST00000519108.1	HDAC2	-	6.30957e-93	3.46	4	73,58,156,43,	0,692,2335,3264	2000	cds, utr3
chr20	49507651	49508671	ENST00000349014.3	ADNP	-	1e-40	4.49	1	1020,	0	5963	utr3, cds
chr22	24562745	24563196	ENST00000263119.5	CABIN1	+	7.24436e-10	7.58	1	451,	0	7222	cds
chr20	16712974	16721008	ENST00000246071.6	SNRPB2	+	5.01187e-12	1.61	4	7,141,51,39,	0,4931,6522,7995	1665	cds
chr12	54575236	54575416	ENST00000514685.1	SMUG1	-	1.25893e-21	6.46	1	180,	0	926	cds, utr3
chr4	122734475	122738064	ENST00000379663.3	EXOSC9	+	1.99526e-19	3.74	5	60,182,51,79,138,	0,545,2823,3048,3451	1529	utr3, cds
chr11	6631974	6632064	ENST00000420936.2	ILK	+	0.000125893	2.35	1	90,	0	1692	utr3
chr1	155110849	155111328	ENST00000303343.8	SLC50A1	+	2.51189e-97	74.1	1	479,	0	1137	utr3
chr11	114310264	114310354	ENST00000539275.1	REXO2	+	0.000851138	1.88	1	90,	0	710	cds
chr16	88496636	88497296	ENST00000565624.1	ZNF469	+	2.23872e-06	9.58	1	660,	0	13279	cds
chr16	20747167	20747407	ENST00000431224.2	THUMPD1	-	4.57088e-06	2.72	1	240,	0	4117	utr3
chr19	58490185	58490335	ENST00000341164.4	ZNF606	-	0.001	4.97	1	150,	0	4248	cds
chr5	77783426	77783636	ENST00000380345.2	LHFPL2	-	5.37032e-07	2.5	1	210,	0	5043	utr3
chr9	90321691	90321871	ENST00000358077.5	DAPK1	+	0.000123027	4.24	1	180,	0	5743	cds
chr17	42267945	42268093	ENST00000587172.1	TMUB2	+	2.88403e-06	7.19	1	148,	0	1598	utr3
chr12	51639439	51639856	ENST00000603864.1	SMAGP	-	6.30957e-22	3.21	1	417,	0	1518	utr3, cds
chr12	53416401	53427595	ENST00000420463.3	EIF4B	+	1.25893e-23	1.59	4	10,138,174,6,	0,5164,5397,11188	1936	cds
chr1	11166621	11166682	ENST00000376838.1	MTOR	-	0.00223872	3	1	61,	0	4017	utr3
chr5	66459080	66459320	ENST00000403625.2	MAST4	+	1.12202e-05	4.15	1	240,	0	10711	cds
chr8	26513213	26513692	ENST00000311151.5	DPYSL2	+	1.25893e-12	3.17	1	479,	0	4603	utr3, cds
chr1	14108981	14109222	ENST00000311066.5	PRDM2	+	0.000114815	3.42	1	241,	0	7437	cds
chr20	20493391	20493541	ENST00000202677.7	RALGAPA2	-	7.76247e-06	21	1	150,	0	6152	cds
chr16	11022894	11023278	ENST00000331808.4	DEXI	-	1.94984e-09	3.84	1	384,	0	1561	utr3
chr6	37787662	38029525	ENST00000373391.2	ZFAND3	+	1.1749e-07	18.8	3	130,41,157,	0,110072,241706	3001	utr5, cds
chr2	191366201	191366292	ENST00000392328.1	MFSD6	+	0.00177828	2.9	1	91,	0	4797	utr3
chr7	90014347	90014526	ENST00000416322.1	CLDN12	+	6.45654e-07	3.19	1	179,	0	1163	utr5
chr20	45839114	45839532	ENST00000471951.2	ZMYND8	-	3.98107e-31	6.14	1	418,	0	4053	utr3, cds
chr10	292851	298475	ENST00000397962.3	ZMYND11	+	1e-44	5.08	5	62,69,273,186,188,	0,486,1424,1991,5436	4393	utr3, cds
chr1	93705348	93705409	ENST00000338949.4	CCDC18	+	0.00281838	3.32	1	61,	0	4526	cds
chr13	74420120	74420300	ENST00000377669.2	KLF12	-	5.49541e-05	6.36	1	180,	0	10637	cds
chr14	81646612	81658950	ENST00000434192.2	GTF2A1	-	1.12202e-09	3.7	3	62,90,88,	0,5262,12250	1199	cds
chr20	36033466	36033736	ENST00000373578.2	SRC	+	2.51189e-15	2.31	1	270,	0	4631	utr3
chr22	38082477	38084876	ENST00000359114.4	NOL12	+	7.24436e-05	1.71	4	5,106,49,20,	0,1439,1841,2379	2852	cds
chr16	57506942	57507211	ENST00000340099.4	DOK4	-	1e-16	4.66	1	269,	0	2772	utr3
chr11	57585421	57585931	ENST00000529873.1	CTNND1	+	5.01187e-11	1.66	1	510,	0	5931	utr3
chr1	40980370	40980547	ENST00000443729.1	EXO5	+	0.0001	7	1	177,	0	941	cds
chr9	98248126	98268719	ENST00000421141.1	PTCH1	-	0.00186209	12.2	2	30,31,	0,20562	7659	utr5
chr12	32260392	32260631	ENST00000551848.1	BICD1	+	1.28825e-06	4.64	1	239,	0	1962	cds, utr3
chr3	152180265	152180326	ENST00000498502.1	MBNL1	+	1.65959e-05	1.33	1	61,	0	5258	utr3
chr22	24938666	24938965	ENST00000407471.3	GUCD1	-	3.16228e-12	2.98	1	299,	0	3482	utr3
chr6	56417910	56418091	ENST00000361203.3	DST	-	5.01187e-08	2.8	1	181,	0	22431	cds
chr6	33663570	33663901	ENST00000374316.5	ITPR3	+	1.25893e-13	2.35	1	331,	0	9870	utr3
chr21	33975465	33982231	ENST00000382549.4	C21orf59	-	2.04174e-09	2.54	4	137,159,68,84,	0,969,4493,6682	2503	cds
chr7	102113434	102113615	ENST00000292616.5	LRWD1	+	3.16228e-14	3.42	1	181,	0	2215	cds, utr3
chr2	74072386	74074721	ENST00000409707.1	STAMBP	+	2.51189e-14	2.74	2	3,208,	0,2127	1649	cds
chr19	10597098	10597218	ENST00000592478.1	KEAP1	-	0.00141254	2.76	1	120,	0	1044	utr3
chr4	83276462	83295136	ENST00000352301.4	HNRNPD	-	1e-124	3.23	7	92,147,100,132,162,169,538,	0,1227,1486,2003,3349,4161,18136	1667	utr3, utr5, cds
chr11	3381256	3383805	ENST00000438262.2	ZNF195	-	1e-12	6.12	2	539,30,	0,2519	1018	utr3, cds
chr5	180662480	180662660	ENST00000315073.5	TRIM41	+	5.88844e-05	3.65	1	180,	0	3637	utr3
chr22	45592244	45592811	ENST00000391627.2	KIAA0930	-	3.16228e-41	3.35	1	567,	0	2623	utr3
chr18	47797906	47799247	ENST00000589541.1	MBD1	-	0.00239883	2	3	4,62,54,	0,1140,1287	836	cds
chr12	6672617	6675728	ENST00000399466.2	NOP2	-	3.98107e-34	2.88	5	63,158,56,224,34,	0,162,439,2649,3077	2701	cds
chr3	108097042	108097102	ENST00000467761.1	HHLA2	+	0.00346737	5.16	1	60,	0	2379	utr3
chr4	27024635	27025685	ENST00000237364.5	STIM2	+	3.98107e-47	6.8	1	1050,	0	5154	utr3
chr6	127608080	127608557	ENST00000608991.1	RNF146	+	3.16228e-27	11.3	1	477,	0	2169	cds
chr11	3848703	3848764	ENST00000533217.1	RHOG	-	0.000977237	2.28	1	61,	0	886	utr3
chr8	99140713	99142268	ENST00000522319.1	POP1	+	3.01995e-05	1.99	2	55,63,	0,1492	585	cds
chr7	618978	635834	ENST00000406797.1	PRKAR1B	-	0.000676083	2.38	3	36,61,52,	0,5166,16804	2553	cds
chr15	43818350	43818890	ENST00000300231.5	MAP1A	+	1.09648e-07	24.3	1	540,	0	10258	cds
chr3	135871272	135871501	ENST00000473093.1	MSL2	-	9.12011e-09	4.1	1	229,	0	543	cds, utr5
chr17	19286737	19286797	ENST00000395604.3	MAPK7	+	0.000954993	2.47	1	60,	0	3077	utr3
chr1	227935844	227946786	ENST00000366759.4	SNAP47	+	1.02329e-05	2.64	2	90,91,	0,10851	2362	cds
chr19	47423249	47423549	ENST00000404338.3	ARHGAP35	+	7.24436e-08	1.91	1	300,	0	8889	cds
chr15	55495551	55495850	ENST00000396307.2	RAB27A	-	1.54882e-05	19.9	1	299,	0	3459	utr3
chr14	86090328	86090449	ENST00000330753.4	FLRT2	+	3.0903e-05	18.8	1	121,	0	7943	utr3
chr19	48653388	48668838	ENST00000596549.1	LIG1	-	1.99526e-18	4.84	5	79,127,136,90,32,	0,6882,11240,12130,15418	580	utr5, cds
chr21	36171734	36206832	ENST00000437180.1	RUNX1	-	1.54882e-05	3.82	2	25,126,	0,34972	5967	cds
chr1	235338689	235344941	ENST00000349213.3	ARID4B	-	1.02329e-05	2.64	3	25,114,42,	0,2425,6210	5811	cds
chr13	103528075	103528345	ENST00000355739.4	ERCC5	+	2.95121e-08	4.32	1	270,	0	5076	utr3, cds
chr1	155160647	155161005	ENST00000368395.1	MUC1	-	0.000190546	5.9	1	358,	0	1811	cds
chr16	4164304	4164365	ENST00000294016.3	ADCY9	-	0.00131826	2.67	1	61,	0	7725	cds
chr17	17696246	17696397	ENST00000471135.2	RAI1	+	1.44544e-05	2.18	1	151,	0	570	cds, utr5
chr2	109087056	109089355	ENST00000409896.1	GCC2	+	1e-16	5.53	2	1516,73,	0,2226	2908	utr3, cds
chr7	6370624	6370775	ENST00000313324.4	FAM220A	-	2.45471e-05	3.32	1	151,	0	2214	cds
chr12	94727268	94727359	ENST00000397807.2	CCDC41	-	0.000446684	3.44	1	91,	0	2339	cds
chr17	74730200	74730290	ENST00000359995.5	SRSF2	-	0.00141254	2.64	1	90,	0	1927	utr3
chr17	42928283	42928433	ENST00000591382.1	EFTUD2	-	3.23594e-08	2.84	1	150,	0	3675	utr3
chr12	118582852	118583389	ENST00000261313.2	PEBP1	+	1e-142	3.93	1	537,	0	1697	utr3
chr2	113975660	113975929	ENST00000348715.5	PAX8	-	7.07946e-05	3.56	1	269,	0	3966	utr3
chr12	69004738	69042544	ENST00000250559.9	RAP1B	+	3.01995e-05	1.6	2	85,66,	0,37740	2129	cds, utr5
chr10	22825943	22830960	ENST00000545335.1	PIP4K2A	-	1.58489e-15	3.6	3	267,104,228,	0,2956,4789	1436	utr3, cds
chr14	102900840	102901050	ENST00000558678.1	TECPR2	+	8.91251e-06	5.05	1	210,	0	4281	cds
chr19	48790062	48790240	ENST00000597695.1	ZNF114	+	0.000177828	8.29	1	178,	0	2105	cds, utr3
chr16	89805952	89806450	ENST00000564870.1	FANCA	-	0.00436516	2.21	2	9,49,	0,449	460	cds
chr17	76991170	76993570	ENST00000302345.2	CANT1	-	7.94328e-49	5.32	2	133,497,	0,1903	3534	cds
chrX	44922898	44928868	ENST00000433797.1	KDM6A	+	1.23027e-06	2.71	2	164,45,	0,5925	4324	cds
chr1	26607556	26607941	ENST00000319041.6	SH3BGRL3	+	1e-101	2.87	1	385,	0	768	utr3
chr6	109004598	109004989	ENST00000343882.6	FOXO3	+	3.16228e-13	9.29	1	391,	0	7308	utr3
chr20	47790758	47804814	ENST00000371856.2	STAU1	-	6.30957e-12	3.25	2	48,162,	0,13894	3500	utr5
chr11	19251066	19251157	ENST00000527884.1	E2F8	-	0.000446684	3.45	1	91,	0	3432	cds
chr18	55278918	55288945	ENST00000587675.1	NARS	-	6.30957e-66	2.91	5	21,79,90,159,6,	0,1915,3954,4130,10021	1002	utr5, cds
chr10	24909086	24909385	ENST00000320481.6	ARHGAP21	-	3.98107e-16	3.9	1	299,	0	4210	cds
chr4	41652463	41652614	ENST00000509277.1	LIMCH1	+	3.89045e-06	2.45	1	151,	0	3474	cds
chr1	12570265	12570385	ENST00000543766.1	VPS13D	+	0.000371535	6.26	1	120,	0	2498	utr3
chr3	33135043	33135104	ENST00000342462.4	TMPPE	-	0.00186209	12.2	1	61,	0	3962	cds
chr1	231954173	232144561	ENST00000535983.1	DISC1	+	8.51138e-05	15.5	2	90,31,	0,190357	2902	cds
chr1	89206861	89236129	ENST00000316005.7	PKN2	+	1.20226e-07	2.94	3	110,155,95,	0,19043,29173	2632	cds
chr19	35759910	35761356	ENST00000343550.5	USF2	+	1e-15	9.4	4	156,47,119,7,	0,438,573,1439	1523	utr5, cds
chr11	8933068	8936394	ENST00000529942.1	AKIP1	+	3.71535e-05	2.61	2	150,22,	0,3304	513	cds
chr2	10074043	10074193	ENST00000396242.3	TAF1B	+	0.0017378	4.7	1	150,	0	1931	utr3, cds
chr1	155882833	155883102	ENST00000368321.3	KIAA0907	-	1.07152e-08	3.1	1	269,	0	2947	utr3
chrX	133927896	133931262	ENST00000298090.6	FAM122B	-	6.30957e-89	15.5	3	27,248,112,	0,2241,3254	2706	utr5, cds
chr11	6412814	6413084	ENST00000342245.4	SMPD1	+	2.29087e-05	2.74	1	270,	0	2452	cds
chr16	3900431	3900641	ENST00000382070.3	CREBBP	-	6.30957e-11	4.36	1	210,	0	7598	cds
chr14	71444137	71444527	ENST00000304743.2	PCNX	+	7.58578e-09	4.58	1	390,	0	12919	cds
chr2	98264578	98264728	ENST00000258424.2	COX5B	+	1.65959e-08	2.03	1	150,	0	712	utr3
chr11	61545879	61546801	ENST00000389602.4	MYRF	+	1.14815e-06	1.86	2	82,67,	0,855	2052	cds
chr1	183511433	183514124	ENST00000367537.3	SMG7	+	1.14815e-08	2.35	3	66,145,60,	0,2054,2631	5970	cds
chr4	100479292	100480413	ENST00000455368.2	TRMT10A	-	0.000371535	3.12	2	76,103,	0,1018	802	cds
chr15	29992860	29992951	ENST00000346128.6	TJP1	-	0.00199526	1.97	1	91,	0	7950	utr3
chr7	105925328	105925998	ENST00000417537.1	NAMPT	-	5.12861e-05	1.34	2	49,12,	0,658	300	utr5, cds
chr3	184039187	184039391	ENST00000428387.1	EIF4G1	+	7.94328e-30	2.03	1	204,	0	524	cds
chr10	76790219	76790940	ENST00000372711.1	KAT6B	+	1.25893e-16	8.84	1	721,	0	7560	utr3, cds
chr12	6675280	6675711	ENST00000382421.3	NOP2	-	3.23594e-09	1.92	2	222,17,	0,414	2736	cds
chr1	27273142	27273353	ENST00000321265.5	NUDC	+	7.94328e-11	38.7	1	211,	0	1800	utr3
chr12	121134720	121134871	ENST00000228506.3	MLEC	+	3.98107e-08	1.38	1	151,	0	6626	utr3
chr4	74088740	74088801	ENST00000509867.2	ANKRD17	-	0.00047863	14.4	1	61,	0	8105	utr5, cds
chr12	89917290	89918916	ENST00000547474.1	POC1B-GALNT4	-	4.0738e-06	3.39	2	160,20,	0,1606	2207	cds, utr3
chr6	157522396	157522547	ENST00000346085.5	ARID1B	+	0.000234423	2.76	1	151,	0	9639	cds
chrX	73811780	73814224	ENST00000349225.2	RLIM	-	6.30957e-45	5.98	2	1116,84,	0,2360	3478	cds
chr17	30190219	30192427	ENST00000261708.4	UTP6	-	5.37032e-09	3.22	2	316,43,	0,2165	4387	utr3, cds
chr1	235506742	235506952	ENST00000282841.5	GGPS1	+	1.54882e-05	19.9	1	210,	0	2895	utr3
chr16	3534960	3535545	ENST00000570819.1	NAA60	+	0.000128825	1.93	2	101,79,	0,506	833	cds, utr3
chr10	89311959	89312260	ENST00000536010.1	MINPP1	+	2.75423e-09	3.49	1	301,	0	2215	utr3, cds
chr15	68486193	68486344	ENST00000448060.2	CALML4	-	6.0256e-05	4.05	1	151,	0	2520	utr3
chr3	11302380	11302888	ENST00000397056.1	HRH1	+	1.58489e-20	17.7	1	508,	0	4711	utr3
chr14	61446160	61446371	ENST00000261249.6	TRMT5	-	5.37032e-07	2.93	1	211,	0	5573	cds
chr5	16701809	16703179	ENST00000274203.9	MYO10	-	2.18776e-06	4.2	3	138,46,146,	0,842,1224	4812	cds
chr1	26188179	26188240	ENST00000374296.3	PAQR7	-	0.00047863	14.4	1	61,	0	3297	utr3
chr17	78302188	78305927	ENST00000508628.2	RNF213	+	3.23594e-08	2.52	2	89,122,	0,3617	17730	cds
chr11	110035355	110035775	ENST00000453089.2	ZC3H12C	+	9.33254e-07	24.3	1	420,	0	9542	cds
chr6	106555156	106555217	ENST00000369096.4	PRDM1	+	0.00144544	2.98	1	61,	0	5164	cds
chr11	532242	532626	ENST00000451590.1	HRAS	-	2.51189e-55	6.91	1	384,	0	1151	utr3
chr12	110290065	110290361	ENST00000544393.1	GLTP	-	7.94328e-21	7.44	1	296,	0	914	utr3
chr7	12727914	12728031	ENST00000439721.1	ARL4A	+	4.57088e-06	3.04	1	117,	0	845	cds
chr21	47717488	47717637	ENST00000397694.1	YBEY	+	4.0738e-06	3.39	1	149,	0	534	utr3, cds
chr7	6062479	6062869	ENST00000199389.6	EIF2AK1	-	3.16228e-07	21	1	390,	0	4463	utr3
chr17	42755479	42755688	ENST00000315286.8	CCDC43	-	0.00060256	2.43	1	209,	0	2082	utr3
chr14	23549412	23551007	ENST00000555053.1	ACIN1	-	1.58489e-40	5.62	2	606,51,	0,1544	4173	cds
chr5	154135603	154135751	ENST00000517616.1	LARP1	+	0.000109648	2.58	1	148,	0	501	cds
chr18	29127415	29127805	ENST00000261590.8	DSG2	+	1e-32	102	1	390,	0	5831	utr3
chr6	157527432	157528422	ENST00000367148.1	ARID1B	+	3.16228e-15	6.08	1	990,	0	8246	cds
chr16	4854819	4855269	ENST00000321919.9	GLYR1	-	5.88844e-08	2.54	1	450,	0	3772	utr3, cds
chr2	70123654	70131428	ENST00000409116.1	SNRNP27	+	1.58489e-05	1.62	3	26,80,43,	0,854,7731	1339	cds
chr5	148731877	148732027	ENST00000329271.3	GRPEL2	+	9.77237e-05	3.42	1	150,	0	4089	utr3
chr19	9273903	9274084	ENST00000360385.3	ZNF317	+	0.000234423	2.76	1	181,	0	3955	utr3
chr13	26789176	26789594	ENST00000381570.3	RNF6	-	3.98107e-05	3.24	1	418,	0	3398	cds
chr11	767227	771390	ENST00000526325.1	PDDC1	-	7.94328e-15	4.16	2	146,58,	0,4105	756	cds, utr3
chr1	27107352	27107561	ENST00000540690.1	ARID1A	+	1.28825e-05	2.34	1	209,	0	2678	utr3
chr17	45219647	45221333	ENST00000446365.2	CDC27	-	3.89045e-10	2.41	2	155,85,	0,1601	2570	cds
chr22	40719367	40719577	ENST00000335727.9	TNRC6B	+	3.98107e-05	3.24	1	210,	0	17933	utr3
chr4	982710	982891	ENST00000398516.2	SLC26A1	-	0.00057544	5.9	1	181,	0	3109	cds
chr12	1602407	1602916	ENST00000543086.3	ERC1	+	2.0893e-10	31	1	509,	0	9241	utr3
chr16	31478127	31478487	ENST00000457010.2	ARMC5	+	1e-14	10.9	1	360,	0	4844	utr3
chr5	149758808	149759290	ENST00000451292.1	TCOF1	+	7.94328e-22	3.32	2	163,196,	0,286	5206	cds
chr7	12727909	12728539	ENST00000404894.1	ARL4A	+	6.30957e-64	10.9	1	630,	0	840	cds, utr3
chr5	39390553	39390643	ENST00000545653.1	DAB2	-	0.000524807	1.99	1	90,	0	4534	cds
chr16	31500987	31501048	ENST00000327237.2	C16orf58	-	0.00114815	1.9	1	61,	0	2793	utr3
chr3	148415776	148425802	ENST00000349243.3	AGTR1	+	5.7544e-09	2.45	2	138,72,	0,9954	2356	utr5
chr1	173769404	173769554	ENST00000345664.6	CENPL	-	0.000954993	2.67	1	150,	0	1847	utr3
chr9	139735221	139735639	ENST00000371675.3	RABL6	+	6.30957e-17	2.49	1	418,	0	3395	utr3
chr21	33976552	33982246	ENST00000290155.3	C21orf59	-	2.5704e-09	2.55	3	41,68,99,	0,3406,5595	1692	cds
chr3	12544837	12545225	ENST00000383797.5	TSEN2	+	1.25893e-06	3.1	1	388,	0	2028	cds
chr6	64395385	64395835	ENST00000509330.1	PHF3	+	5.01187e-11	3.58	1	450,	0	2969	utr3, cds
chr17	74946338	74946459	ENST00000569840.2	MGAT5B	+	0.000177828	7.74	1	121,	0	4492	utr3
chr4	88996096	88996773	ENST00000508588.1	PKD2	+	0.000204174	2.65	2	15,164,	0,513	1720	cds
chr11	96124927	96125437	ENST00000458427.1	JRKL	+	1.25893e-28	7.52	1	510,	0	3570	utr3, cds
chr11	63396024	63396295	ENST00000398868.3	ATL3	-	3.0903e-05	18.8	1	271,	0	7135	utr3
chr12	54575725	54575904	ENST00000337581.3	SMUG1	-	2.13796e-05	2.53	1	179,	0	1571	cds, utr3
chr16	75141757	75141963	ENST00000568351.1	ZNRF1	+	2.04174e-08	3.09	1	206,	0	964	utr3
chr6	138754051	138754292	ENST00000427025.2	NHSL1	-	2.95121e-05	5.16	1	241,	0	7500	cds
chr2	201337619	201342623	ENST00000409988.3	SPATS2L	+	6.30957e-25	1.86	2	156,265,	0,4739	2698	cds
chr9	140138066	140138626	ENST00000344774.4	FAM166A	-	3.63078e-05	2.76	2	174,4,	0,556	1124	cds, utr3
chr4	83763399	83765574	ENST00000264405.5	SEC31A	-	1.23027e-07	1.96	2	235,36,	0,2139	3447	cds
chr7	89863717	89864256	ENST00000287908.3	STEAP2	+	6.30957e-19	67.4	1	539,	0	6873	utr3
chr11	64536763	64537030	ENST00000377387.1	SF1	-	4.7863e-09	1.65	2	47,133,	0,134	2947	cds
chr14	24662181	24662417	ENST00000525592.1	TM9SF1	-	6.91831e-06	3.13	1	236,	0	882	cds
chr3	170811703	170819394	ENST00000475336.1	TNIK	-	0.000223872	2.14	2	54,157,	0,7534	3807	cds
chr5	96058388	96075755	ENST00000512620.1	CAST	+	1.99526e-87	3.27	7	14,42,57,114,69,99,14,	0,4804,6468,6927,13487,15164,17353	904	cds
chr22	31322553	31322794	ENST00000397641.3	MORC2	-	1.34896e-08	4.42	1	241,	0	5181	utr3, cds
chr7	64291887	64292396	ENST00000437743.1	ZNF138	+	1.7378e-08	7.46	1	509,	0	2574	cds
chr3	122186208	122233693	ENST00000493510.1	KPNA1	-	4.16869e-08	2.19	3	68,134,7,	0,29075,47478	596	cds, utr5
chr12	57927067	57939825	ENST00000548249.1	DCTN2	-	6.30957e-58	3.99	7	19,145,161,99,62,97,15,	0,668,1007,1771,2199,2464,12743	2061	cds
chr14	69341502	69341592	ENST00000555075.1	ACTN1	-	9.77237e-05	2.64	1	90,	0	828	cds, utr3
chr9	99401977	99402396	ENST00000375234.3	AAED1	-	9.33254e-07	24.3	1	419,	0	2863	utr3
chr1	200817942	200818572	ENST00000236925.4	CAMSAP2	+	1.58489e-42	7	1	630,	0	7161	cds
chr19	11275660	11275721	ENST00000432929.2	KANK2	-	0.00281838	3.32	1	61,	0	5231	utr3
chr1	249144206	249144387	ENST00000366471.3	ZNF692	-	4.57088e-09	7.11	1	181,	0	1710	utr3
chr2	202901189	202901548	ENST00000286201.1	FZD7	+	5.12861e-09	6.02	1	359,	0	3851	utr3
chr15	41105055	41105935	ENST00000336455.5	ZFYVE19	+	0.000123027	3.22	3	45,80,25,	0,480,855	1784	cds
chr19	16513251	16515515	ENST00000455140.2	EPS15L1	-	1.58489e-12	3.06	3	45,198,117,	0,1292,2147	3266	cds
chr12	27807723	27820147	ENST00000318304.8	PPFIBP1	+	3.98107e-16	3.87	6	24,93,115,62,76,49,	0,352,1825,6093,9571,12375	6001	cds
chr11	11951659	11957957	ENST00000527733.1	USP47	+	1.58489e-20	3.37	5	8,56,113,105,108,	0,583,2891,3718,6190	4525	cds
chr19	53888944	53889093	ENST00000475179.1	ZNF525	+	1.54882e-05	19.9	1	149,	0	1868	utr3
chr16	4934886	4934947	ENST00000592772.1	PPL	-	0.000954993	13.3	1	61,	0	3615	cds
chr20	2124539	2124839	ENST00000400064.3	STK35	+	3.0903e-09	3.36	1	300,	0	1197	utr3
chr6	127837549	127837610	ENST00000368268.2	SOGA3	-	0.0042658	3.76	1	61,	0	3468	cds
chr19	10943827	10945786	ENST00000214869.2	TMED1	-	5.01187e-14	3.73	2	62,177,	0,1782	1340	cds
chr1	19423086	19426095	ENST00000375226.2	UBR4	-	2.88403e-05	2.03	3	58,88,5,	0,600,3004	15810	cds
chr22	39826298	39826659	ENST00000216160.6	TAB1	+	9.54993e-06	3.92	1	361,	0	3237	utr3
chr19	16633974	16636105	ENST00000198939.6	CHERP	-	2.81838e-05	2.09	2	127,53,	0,2078	4084	cds
chr6	90642149	90642269	ENST00000537989.1	BACH2	-	0.000123027	16.6	1	120,	0	9108	cds
chr9	123364229	123364590	ENST00000373930.3	MEGF9	-	5.01187e-26	75.2	1	361,	0	6298	utr3
chr18	72173120	72176128	ENST00000583785.1	CNDP2	+	4.46684e-05	1.65	2	126,54,	0,2954	1135	cds
chr2	237032908	237033206	ENST00000453371.1	AGAP1	+	9.12011e-06	7.19	1	298,	0	2138	utr3
chr6	89793586	89793826	ENST00000354922.3	PNRC1	+	4.57088e-10	3	1	240,	0	1345	cds
chr1	40928184	40929023	ENST00000484445.1	ZFP69B	+	2.51189e-11	9.4	1	839,	0	1976	utr3
chr14	55004957	55005102	ENST00000556172.1	CGRRF1	+	0.000912011	3.1	1	145,	0	605	utr3
chr6	52268341	52268432	ENST00000360726.3	PAQR8	+	0.000263027	2.56	1	91,	0	4655	cds
chr1	10439203	10439264	ENST00000377086.1	KIF1B	+	0.0017378	3.47	1	61,	0	10669	utr3
chr12	62777727	62777867	ENST00000280377.5	USP15	+	0.000331131	1.91	2	52,9,	0,131	4748	cds
chr12	74932923	74933432	ENST00000519948.2	ATXN7L3B	+	1.7378e-08	3.32	1	509,	0	3673	utr3
chr17	18638801	18638980	ENST00000395902.3	TRIM16L	+	1.54882e-10	2.38	1	179,	0	1809	utr3
chr17	41245361	41245810	ENST00000357654.3	BRCA1	-	1.23027e-08	3.23	1	449,	0	7094	cds
chr1	155707961	155708317	ENST00000535183.1	DAP3	+	1.25893e-64	3.57	1	356,	0	1449	utr3, cds
chr8	145674994	145675113	ENST00000438911.2	CYHR1	-	0.000645654	4.05	1	119,	0	2020	utr3
chr19	11098358	11098597	ENST00000590574.1	SMARCA4	+	1.25893e-10	3.51	1	239,	0	5282	cds
chr19	7918177	7922001	ENST00000538904.2	EVI5L	+	0.000123027	16.6	3	42,54,24,	0,2723,3800	2418	cds
chr19	45649038	45649248	ENST00000221462.4	PPP1R37	+	3.16228e-14	3.57	1	210,	0	3163	cds
chr5	149375039	149375220	ENST00000515406.2	TIGD6	-	9.77237e-05	7.37	1	181,	0	2429	cds
chr1	160209718	160210127	ENST00000447377.1	DCAF8	-	6.30957e-19	4.66	1	409,	0	728	cds
chr7	74119547	74143207	ENST00000353920.4	GTF2I	+	1e-23	8.11	6	3,44,78,57,63,84,	0,1173,5815,11666,13650,23576	4415	cds
chr19	41930787	41930876	ENST00000457836.2	BCKDHA	+	0.00446684	3.54	1	89,	0	1745	utr3
chr8	80963853	80992633	ENST00000517427.1	TPD52	-	6.30957e-17	2.87	4	10,149,116,84,	0,1663,12859,28696	2596	cds
chr16	3340257	3340495	ENST00000538765.1	ZNF263	+	5.62341e-09	3.1	1	238,	0	1721	cds
chr19	59082597	59082658	ENST00000215057.2	MZF1	-	0.00169824	2.64	1	61,	0	2905	cds
chr19	9718545	9718875	ENST00000302851.3	ZNF561	-	1.90546e-06	23.2	1	330,	0	4693	utr3
chr17	46128000	46128478	ENST00000579889.1	NFE2L1	+	7.94328e-84	5.53	1	478,	0	568	utr5
chr16	52473116	52484283	ENST00000219746.9	TOX3	-	2.51189e-63	6.51	4	764,81,228,95,	0,5071,6789,11072	3233	utr3, cds
chr17	7256194	7256255	ENST00000333751.3	KCTD11	+	0.00144544	3.47	1	61,	0	3051	utr5
chr3	25761667	25770669	ENST00000417874.2	NGLY1	-	0.000912011	2.01	2	15,46,	0,8956	2062	cds
chr5	149756104	149758509	ENST00000377797.3	TCOF1	+	4.16869e-05	1.77	2	79,42,	0,2363	5098	cds
chr6	56417894	56418075	ENST00000370788.2	DST	-	8.91251e-08	2.95	1	181,	0	17657	cds
chr14	23370481	23370930	ENST00000359890.3	RBM23	-	7.94328e-24	4.3	1	449,	0	2601	utr3
chr8	86126718	86129648	ENST00000431163.2	C8orf59	-	1.99526e-13	2.37	2	142,34,	0,2896	728	cds, utr3
chr10	94388606	94392368	ENST00000260731.3	KIF11	+	8.91251e-08	2.48	3	46,189,126,	0,1326,3636	4858	cds
chr19	1925203	1925682	ENST00000409472.1	SCAMP4	+	3.98107e-15	54.2	1	479,	0	2393	utr3
chr4	40245405	40245615	ENST00000505618.1	RHOH	+	1.54882e-05	19.9	1	210,	0	1225	cds, utr3
chr7	94919545	94919786	ENST00000340694.4	PPP1R9A	+	5.24807e-05	7.74	1	241,	0	9689	utr3, cds
chr8	144661897	144662705	ENST00000395119.3	EEF1D	-	3.98107e-26	2.21	3	103,195,30,	0,284,778	1249	cds, utr3
chr5	180218871	180219171	ENST00000427865.2	MGAT1	-	3.16228e-11	4.26	1	300,	0	1919	cds
chr1	10500408	10511575	ENST00000602446.1	APITD1-CORT	+	6.30957e-23	4.72	3	62,177,142,	0,1913,11025	849	utr3, cds
chr1	23410031	23410182	ENST00000542151.1	KDM1A	+	8.12831e-07	3.87	1	151,	0	3058	utr3
chr3	131103806	131104346	ENST00000359850.3	NUDT16	+	7.07946e-06	3.18	1	540,	0	6117	utr3
chr17	61841408	61843410	ENST00000225726.5	CCDC47	-	3.98107e-20	2.18	3	142,108,139,	0,691,1863	3466	cds
chr14	35492116	35497363	ENST00000555557.1	SRP54	+	1.7378e-06	1.83	2	170,70,	0,5177	1949	cds
chr17	7224766	7225017	ENST00000570460.1	NEURL4	-	4.0738e-05	3.04	2	12,139,	0,112	4890	cds
chr19	7977479	7977539	ENST00000545011.1	MAP2K7	+	0.000537032	2.37	1	60,	0	3497	utr3
chr20	61918990	61919289	ENST00000519604.1	ARFGAP1	+	1.25893e-12	3.11	1	299,	0	1311	utr3, cds
chr15	43044585	43044796	ENST00000267890.6	TTBK2	-	6.16595e-05	17.7	1	211,	0	10905	cds
chr3	179499546	179502160	ENST00000263966.3	USP13	+	6.30957e-12	4.65	2	65,325,	0,2289	8323	utr3, cds
chr3	45960084	45960265	ENST00000433878.1	FYCO1	-	0.000154882	3.32	1	181,	0	4317	utr3
chr19	7695476	7695916	ENST00000601406.1	PET100	+	3.98107e-12	4.24	2	69,208,	0,232	332	cds, utr3
chr10	103826067	103826187	ENST00000299238.5	HPS6	+	0.000363078	3.32	1	120,	0	2646	cds
chr11	108378521	108378791	ENST00000428840.1	EXPH5	-	3.0903e-05	18.8	1	270,	0	10142	utr3
chr6	43746255	43752756	ENST00000372067.3	VEGFA	+	1.99526e-20	4.71	4	18,30,132,479,	0,370,3437,6022	3535	utr3, cds
chrX	30872674	30873003	ENST00000378933.1	TAB3	-	3.0903e-05	4.15	1	329,	0	6302	cds
chr20	34317247	34328782	ENST00000434927.1	RBM39	-	1.58489e-87	3.28	5	40,66,195,50,37,	0,136,2615,9642,11498	716	cds
chr16	3350373	3350584	ENST00000268674.2	TIGD7	-	6.30957e-05	3.5	1	211,	0	1650	cds
chr17	79858013	79858129	ENST00000577425.1	ANAPC11	+	1.7378e-05	1.59	1	116,	0	603	utr3
chr3	50296282	50296520	ENST00000313601.6	GNAI2	+	3.16228e-14	7.37	1	238,	0	2464	utr3
chr4	186111727	186112260	ENST00000296775.6	KIAA1430	-	1.25893e-38	6.54	1	533,	0	1509	cds
chr2	110841446	110841863	ENST00000272462.2	MALL	-	1.58489e-34	3.38	1	417,	0	3061	utr3
chr17	76045742	76046043	ENST00000544502.1	TNRC6C	+	6.16595e-06	12.2	1	301,	0	5276	cds
chr12	56215276	56215633	ENST00000243045.5	ORMDL2	+	8.51138e-08	7	1	357,	0	2141	utr3
chr10	115489974	115490423	ENST00000369315.1	CASP7	+	9.12011e-09	7.74	1	449,	0	2421	utr3
chr3	9789161	9789311	ENST00000424362.1	BRPF1	+	0.000371535	2.84	1	150,	0	4712	utr3
chr6	127610896	127611308	ENST00000368291.2	ECHDC1	-	7.94328e-15	2.99	1	412,	0	1354	utr3
chrX	129267290	129270058	ENST00000440263.1	AIFM1	-	8.12831e-07	1.72	2	140,39,	0,2729	1925	cds
chr11	532242	532624	ENST00000417302.1	HRAS	-	2.51189e-55	6.91	1	382,	0	1233	utr3
chrX	30872345	30872555	ENST00000378933.1	TAB3	-	0.000169824	5.53	1	210,	0	6302	cds
chr4	154315429	154336123	ENST00000240488.3	MND1	+	6.30957e-26	4.22	4	59,115,45,221,	0,2941,14693,20473	968	utr3, cds
chr17	38412772	38433384	ENST00000583268.1	WIPF2	+	1.04713e-05	3.25	3	2,210,50,	0,17269,20562	581	cds, utr5
chr8	26212111	26217706	ENST00000522535.1	PPP2R2A	+	4.89779e-05	1.75	2	38,22,	0,5573	653	utr5
chr17	6920707	6920825	ENST00000546760.1	C17orf49	+	3.01995e-07	2.44	1	118,	0	764	utr3
chr15	68378859	68379069	ENST00000545237.1	PIAS1	+	2.29087e-06	2.67	1	210,	0	2932	cds
chr21	33766078	33766254	ENST00000534991.2	C21orf119	+	0.00057544	6.63	1	176,	0	816	utr3
chr2	233681605	233704626	ENST00000373563.4	GIGYF2	+	6.30957e-28	4.92	4	137,159,237,68,	0,2931,15961,22953	5847	cds
chr2	108921942	108925169	ENST00000409880.1	SULT1C2	+	5.01187e-26	2.93	2	109,362,	0,2865	1206	utr3, cds
chr6	56401692	56417266	ENST00000370788.2	DST	-	1.58489e-30	5.2	2	46,285,	0,15289	17657	cds
chr6	35565084	35586925	ENST00000539068.1	FKBP5	-	0.000371535	1.78	2	97,53,	0,21788	3827	cds
chr19	17323655	17324104	ENST00000595618.1	MYO9B	+	1.25893e-18	7.74	1	449,	0	7623	utr3
chr15	42742808	42743079	ENST00000263805.4	ZNF106	-	5.88844e-06	3.55	1	271,	0	10460	cds
chr16	22547556	22547826	ENST00000424340.1	NPIPB5	+	3.16228e-26	19.2	1	270,	0	3801	utr3, cds
chr7	134850985	134853805	ENST00000424142.1	C7orf49	-	3.98107e-19	3.94	3	638,76,305,	0,1498,2515	1738	cds, utr3, utr5
chr12	31435413	31435504	ENST00000454658.2	FAM60A	-	0.0001	6.08	1	91,	0	1555	utr3
chr7	99245816	99245965	ENST00000222982.4	CYP3A5	-	0.000147911	3.04	1	149,	0	1720	utr3, cds
chr12	1292546	1399113	ENST00000543086.3	ERC1	+	2.88403e-10	3.73	5	41,194,136,132,96,	0,6478,53388,79653,106471	9241	cds
chr3	128888329	128888628	ENST00000451728.2	CNBP	-	1e-170	4.08	1	299,	0	1641	utr3
chr18	12785718	12802052	ENST00000353319.4	PTPN2	-	5.49541e-10	3.57	2	125,84,	0,16250	1542	utr3, cds
chr1	151400440	151400761	ENST00000392723.1	POGZ	-	8.91251e-10	2.79	2	77,163,	0,158	6152	cds
chr2	48026358	48026808	ENST00000540021.1	MSH6	+	1.99526e-48	4.63	1	450,	0	3829	cds
chr11	57577691	57584018	ENST00000532844.1	CTNND1	+	5.7544e-09	1.58	6	4,88,63,107,87,250,	0,1179,4091,5174,5695,6077	6012	utr3, cds
chr5	72875831	72876160	ENST00000509005.1	UTP15	+	1.58489e-24	5.92	1	329,	0	2057	cds, utr3
chr15	42708027	42708207	ENST00000565611.1	ZNF106	-	3.23594e-09	33.2	1	180,	0	5081	utr3
chr2	234681796	234681946	ENST00000305139.6	UGT1A6	+	2.51189e-14	2.51	1	150,	0	2479	utr3
chr17	60642482	60673997	ENST00000326270.9	TLK2	+	1.99526e-14	3.79	8	16,153,66,67,98,82,92,52,	0,8093,9223,11587,13355,14989,21013,31463	3512	cds
chr20	47863241	47863900	ENST00000371752.1	ZNFX1	-	3.98107e-11	37.6	1	659,	0	7212	utr3, cds
chr4	123855634	123855815	ENST00000274008.4	SPATA5	+	0.000263027	2.64	1	181,	0	8137	cds
chr1	16054071	16054311	ENST00000375793.2	PLEKHM2	+	6.30957e-05	2.86	1	240,	0	4004	cds
chr1	31346166	31349437	ENST00000336798.7	SDC3	-	1.7378e-08	4.27	3	58,292,39,	0,977,3232	6392	cds
chr2	128699508	128699688	ENST00000259235.3	SAP130	-	0.000114815	2.27	1	180,	0	4065	utr3, cds
chrX	70510479	70514080	ENST00000373841.1	NONO	+	7.94328e-100	2.25	3	162,194,4,	0,1149,3597	2606	utr5, cds
chr3	28373909	28378309	ENST00000457172.1	AZI2	-	0.00169824	1.79	2	9,82,	0,4318	1136	cds
chr17	79826542	79826811	ENST00000541078.2	ARHGDIA	-	3.98107e-69	2.79	1	269,	0	1517	cds, utr3
chr11	76207446	76224453	ENST00000343878.3	C11orf30	+	0.000151356	3.22	2	67,24,	0,16983	5007	cds
chr14	37777674	37838731	ENST00000396294.2	MIPOL1	+	0.00229087	3.18	2	50,10,	0,61047	1957	cds
chr19	46190719	46195168	ENST00000587367.1	SNRPD2	-	7.94328e-31	2.98	4	266,180,96,24,	0,925,3110,4425	596	cds, utr3, utr5
chr19	541472	541585	ENST00000593036.2	CDC34	+	4.67735e-05	2.13	1	113,	0	281	utr3
chrX	106071697	106071788	ENST00000481617.2	TBC1D8B	+	0.00107152	4.15	1	91,	0	4098	utr3
chr9	130941122	130943058	ENST00000277465.4	CIZ1	-	1.25893e-19	2.8	4	61,427,109,59,	0,145,1571,1877	2742	cds
chr11	66130230	66130321	ENST00000544554.1	SLC29A2	-	0.000371535	3.12	1	91,	0	2505	utr3
chr20	20016842	20018102	ENST00000536226.1	CRNKL1	-	2.5704e-07	2.47	2	164,136,	0,1124	4009	cds
chr2	133403370	133426110	ENST00000397463.2	LYPD1	-	2.51189e-14	19.2	2	483,138,	0,22602	1891	utr3, cds
chr16	68113044	68113193	ENST00000358896.6	DUS2	+	0.000331131	12.2	1	149,	0	1933	utr3
chr11	8933047	8934063	ENST00000534147.1	AKIP1	+	8.70964e-06	2.61	2	171,64,	0,952	1022	cds
chr11	64533213	64535077	ENST00000377390.3	SF1	-	1.25893e-64	8.48	4	414,180,60,35,	0,1158,1450,1829	3470	utr3, cds
chr5	170818746	170837605	ENST00000296930.5	NPM1	+	0	3.27	8	57,107,65,58,87,102,75,75,	0,967,1171,8410,9096,13559,15957,18784	1758	utr3, cds
chr3	101540705	101541184	ENST00000273347.5	NXPE3	+	1.99526e-12	3.71	1	479,	0	3941	utr3, cds
chr1	43916887	43916947	ENST00000372432.1	HYI	-	0.00389045	2.28	1	60,	0	1066	utr3
chr1	9416070	9427922	ENST00000357898.3	SPSB1	+	1.99526e-26	11.3	2	574,416,	0,11436	1439	utr3, cds
chr2	190719387	190719537	ENST00000409593.1	PMS1	+	0.000870964	2.47	1	150,	0	1668	cds
chr1	154934773	154934923	ENST00000448116.2	SHC1	-	8.31764e-08	2.23	1	150,	0	3481	utr3
chr10	91492766	91497605	ENST00000260753.4	KIF20B	+	1.25893e-16	3.93	2	47,462,	0,4377	6306	cds
chr14	86089608	86089939	ENST00000330753.4	FLRT2	+	2.69153e-05	4.74	1	331,	0	7943	cds, utr3
chr20	45853141	45855998	ENST00000540497.1	ZMYND8	-	0.000724436	1.98	2	68,53,	0,2804	3405	cds
chr17	35345867	35345957	ENST00000225402.5	AATF	+	0.00030903	1.53	1	90,	0	2141	cds
chr4	54231369	54231547	ENST00000388940.4	SCFD2	-	3.0903e-05	18.8	1	178,	0	2221	cds
chr6	157528545	157528846	ENST00000350026.5	ARID1B	+	2.63027e-05	2.89	1	301,	0	7971	cds
chr20	45853164	45855960	ENST00000458360.2	ZMYND8	-	0.000977237	1.92	2	45,15,	0,2781	3729	cds
chr16	23652801	23672492	ENST00000300087.2	DCTN5	+	7.94328e-18	4.2	4	110,69,119,2,	0,1474,17026,19689	3430	utr5, cds
chr10	116195979	116196069	ENST00000392952.3	ABLIM1	-	0.000436516	2.07	1	90,	0	6841	cds, utr3
chr14	57675116	57675326	ENST00000340918.7	EXOC5	-	4.36516e-09	3.47	1	210,	0	2632	utr3
chr4	5468559	5500961	ENST00000510398.1	STK32B	+	2.51189e-13	3.85	3	2,65,290,	0,1173,32112	3241	utr3, cds
chr11	71821174	71821601	ENST00000537644.1	ANAPC15	-	0.000125893	2.18	2	133,12,	0,415	606	cds
chr9	109771936	109773179	ENST00000542028.1	ZNF462	+	0.00151356	4.2	2	13,76,	0,1167	1771	cds
chr17	42289343	42290223	ENST00000436088.1	UBTF	-	3.31131e-07	2.67	3	31,111,37,	0,368,843	2738	cds
chr8	22428601	22429304	ENST00000523348.1	SORBS3	+	1.25893e-06	2.02	2	133,74,	0,629	680	cds
chr11	126163819	126164294	ENST00000392679.1	TIRAP	+	1.47911e-06	4.79	1	475,	0	2195	utr3
chrX	122737437	122756696	ENST00000441692.1	THOC2	-	1e-101	4.69	10	162,46,77,158,70,138,117,59,431,88,	0,7331,7853,9812,10052,10465,15814,17320,17570,19171	4364	utr3, cds
chr7	100027432	100028301	ENST00000310512.2	MEPCE	+	5.01187e-37	6.76	1	869,	0	3022	cds, utr5
chr5	60455748	60455982	ENST00000507416.1	SMIM15	-	5.01187e-25	4.55	1	234,	0	584	cds, utr3
chr5	138657702	138661884	ENST00000509990.1	MATR3	+	1e-115	3.42	5	16,44,370,223,33,	0,449,584,3426,4149	3249	cds
chr8	74526039	74529531	ENST00000518767.1	STAU2	-	2.5704e-06	2.56	3	152,108,5,	0,1870,3487	1146	cds
chr17	56167890	56168101	ENST00000579991.2	DYNLL2	+	1.99526e-11	2.09	1	211,	0	6805	utr3
chr11	57577693	57584019	ENST00000531014.1	CTNND1	+	2.5704e-09	1.57	6	2,88,63,107,87,251,	0,1177,4089,5172,5693,6075	5053	utr3, cds
chr2	152331572	152331842	ENST00000430328.2	RIF1	+	1.65959e-09	3.99	1	270,	0	7992	utr3, cds
chr2	55470080	55471193	ENST00000403721.1	MTIF2	-	2.51189e-14	3.15	3	136,253,29,	0,471,1084	2386	cds
chr20	33128552	33128762	ENST00000374846.3	DYNLRB1	+	3.98107e-19	2.33	1	210,	0	1044	utr3
chr8	21926999	21929925	ENST00000443491.2	DMTN	+	1.77828e-09	2.39	4	30,57,153,89,	0,392,693,2837	2415	cds
chr1	23415185	23417830	ENST00000418342.1	LUZP1	-	9.54993e-08	3.42	2	361,148,	0,2497	8502	cds, utr3
chr11	19901559	19905876	ENST00000540292.1	NAV2	+	0.00169824	2.87	2	114,37,	0,4280	10600	cds
chr11	108380293	108380443	ENST00000443411.1	EXPH5	-	0.000446684	3.59	1	150,	0	9828	cds
chr2	233621030	233656041	ENST00000409480.1	GIGYF2	+	7.94328e-12	4.84	8	14,112,41,66,180,218,163,74,	0,4159,5075,20091,30829,34377,34687,34937	5976	cds
chr9	131572164	131572703	ENST00000223865.8	TBC1D13	+	9.33254e-09	3.32	1	539,	0	3378	utr3
chr5	130695071	130695220	ENST00000395246.1	CDC42SE2	+	6.76083e-05	2.37	1	149,	0	3485	cds, utr5
chr19	16661451	16661512	ENST00000595753.1	SLC35E1	-	0.00186209	12.2	1	61,	0	5099	utr3
chr2	55518873	55523024	ENST00000436346.1	CCDC88A	-	6.30957e-08	2.87	2	38,292,	0,3859	9811	cds
chr12	120530860	120530951	ENST00000397558.2	CCDC64	+	0.000301995	2.98	1	91,	0	3055	cds
chr16	71893797	71894187	ENST00000313565.6	ZNF821	-	1.65959e-08	14.4	1	390,	0	1825	utr3, cds
chr17	42755479	42755689	ENST00000588210.1	CCDC43	-	0.00060256	2.43	1	210,	0	2067	utr3
chr19	10397111	10397291	ENST00000264832.3	ICAM1	+	3.54813e-09	28.7	1	180,	0	3252	utr3
chr12	96180750	96180960	ENST00000547980.1	NTN4	-	1.41254e-06	1.97	1	210,	0	749	cds
chr15	49418387	49418567	ENST00000388901.5	COPS2	-	1.31826e-06	3.45	1	180,	0	4061	utr3
chr8	37554937	37555296	ENST00000331569.4	ZNF703	+	8.31764e-07	19.9	1	359,	0	3347	cds
chr17	30190221	30192426	ENST00000581012.2	UTP6	-	6.60693e-09	3.09	2	314,42,	0,2163	563	utr3, cds
chr22	30092128	30092339	ENST00000338641.4	NF2	+	7.58578e-10	35.4	1	211,	0	6025	utr3
chr7	143088055	143088204	ENST00000322764.5	ZYX	+	1.54882e-10	2.54	1	149,	0	2493	utr3
chr22	18209643	18210300	ENST00000418951.2	BCL2L13	+	1.58489e-32	5.81	1	657,	0	1342	utr3
chr17	5335959	5336196	ENST00000381209.3	RPAIN	+	6.30957e-24	3.03	1	237,	0	1535	utr3
chr20	17922240	17922360	ENST00000377768.3	SNX5	-	6.76083e-07	4.22	1	120,	0	2288	utr3
chr1	174938495	174945245	ENST00000347255.2	RABGAP1L	+	0.00363078	11.1	2	29,31,	0,6719	1744	cds
chr4	26432568	26432688	ENST00000348160.4	RBPJ	+	7.58578e-06	2.89	1	120,	0	1752	utr3, cds
chr12	14650890	14650981	ENST00000261168.4	ATF7IP	+	0.00114815	1.99	1	91,	0	4656	cds
chr8	101733823	101734990	ENST00000522720.1	PABPC1	-	1e-122	2.45	2	291,65,	0,1102	593	utr5
chr15	68582816	68582937	ENST00000306917.4	FEM1B	+	0.000151356	3.22	1	121,	0	7122	cds
chr19	39423474	39423802	ENST00000407800.2	MRPS12	+	6.30957e-54	5.45	1	328,	0	1220	utr3
chr11	9746351	9749697	ENST00000534662.1	SWAP70	+	1.47911e-05	1.65	2	81,98,	0,3248	1131	cds
chr3	48445500	48445591	ENST00000358459.4	PLXNB1	-	0.00323594	2.15	1	91,	0	6760	utr3
chr5	176084899	176085226	ENST00000405525.2	TSPAN17	+	2.51189e-12	4.94	1	327,	0	2555	utr3
chr1	109780590	109780770	ENST00000369923.4	SARS	+	5.01187e-14	3.91	1	180,	0	1882	utr3
chr6	159058846	159062449	ENST00000367088.1	DYNLT1	-	8.51138e-06	2.72	2	80,99,	0,3504	2891	utr5
chr5	57754313	57755818	ENST00000274289.3	PLK2	-	5.01187e-14	2.88	4	42,117,108,302,	0,238,498,1203	2960	utr5, cds
chr3	12977179	12977300	ENST00000450726.1	IQSEC1	-	0.000223872	3.43	1	121,	0	3745	cds
chr2	225449675	225450065	ENST00000264414.4	CUL3	-	2.5704e-07	8.11	1	390,	0	6741	utr5, cds
chr14	56106718	56116518	ENST00000395308.1	KTN1	+	1.23027e-08	1.7	9	3,69,38,82,69,35,91,69,25,	0,373,932,1126,1691,6972,8024,8801,9775	4134	cds
chr16	678912	679271	ENST00000538492.1	RAB40C	+	1.99526e-24	7.15	1	359,	0	2569	utr3
chr2	232326361	232326595	ENST00000453992.1	NCL	-	1e-141	3.22	1	234,	0	964	cds
chr11	124616952	124617102	ENST00000412681.2	NRGN	+	1.99526e-28	6.32	1	150,	0	1106	utr3
chr20	47871183	47874200	ENST00000371754.4	ZNFX1	-	5.01187e-14	4.56	3	3,140,247,	0,1161,2770	5235	cds
chr10	105362001	105362721	ENST00000355946.2	SH3PXD2A	-	1e-10	5.53	1	720,	0	11245	cds
chr19	40884151	40884390	ENST00000409735.4	PLD3	+	3.98107e-12	3.15	1	239,	0	2140	utr3
chr18	33289650	33289860	ENST00000269195.5	GALNT1	+	6.30957e-17	2.14	1	210,	0	3847	utr3, cds
chr1	151239697	151239935	ENST00000368881.4	PSMD4	+	1e-193	4.1	1	238,	0	1333	cds, utr3
chr10	82277809	82278408	ENST00000372164.3	TSPAN14	+	7.94328e-31	6.45	1	599,	0	5476	utr3
chr16	75669823	75675584	ENST00000570215.1	KARS	-	1.58489e-34	3.14	4	173,94,166,123,	0,528,4258,5638	994	cds
chr19	50549124	50549275	ENST00000595661.1	ZNF473	+	0.000223872	2.64	1	151,	0	4828	cds
chr16	31072855	31073272	ENST00000539836.3	ZNF668	-	2.88403e-10	6.19	1	417,	0	2469	cds
chr8	146281177	146281416	ENST00000331434.6	C8orf33	+	1.25893e-11	2.89	1	239,	0	2677	utr3
chr2	55518894	55523088	ENST00000413716.2	CCDC88A	-	0.000109648	2.29	3	17,131,3,	0,3838,4191	6378	cds
chr7	94294904	94295384	ENST00000482108.1	PEG10	+	1.90546e-09	3.72	1	480,	0	6618	utr3
chr1	151554512	151554602	ENST00000368848.2	TUFT1	+	0.000346737	1.76	1	90,	0	3033	utr3
chr14	100757663	100757933	ENST00000392908.3	SLC25A29	-	0.000234423	2.76	1	270,	0	2242	utr3
chr11	71820841	71821081	ENST00000419228.1	LRTOMT	+	6.45654e-09	2.71	1	240,	0	3705	utr3
chr2	86258489	86260824	ENST00000263857.6	POLR1A	-	2.69153e-08	2.86	3	269,111,41,	0,905,2294	12749	cds
chr3	63981343	63985202	ENST00000398590.3	ATXN7	+	1.99526e-14	5.66	3	816,67,77,	0,1953,3782	7285	cds
chr5	82833431	82833582	ENST00000343200.5	VCAN	+	0.00025704	2.35	1	151,	0	9455	cds
chr3	114057829	114057950	ENST00000464560.1	ZBTB20	-	0.0001	8.84	1	121,	0	2816	utr3, cds
chr17	20905846	20906237	ENST00000261497.4	USP22	-	5.01187e-20	2.27	1	391,	0	5216	utr3
chr4	159091828	159092486	ENST00000585682.1	FAM198B	-	6.16595e-10	3.87	1	658,	0	4900	cds
chr11	46401450	46401660	ENST00000528615.1	DGKZ	+	1.25893e-12	4.32	1	210,	0	2692	utr3, cds
chr15	64966991	64967291	ENST00000326648.3	ZNF609	+	1.86209e-07	2.9	1	300,	0	8743	cds
chr8	41513079	41513228	ENST00000314214.8	ANK1	-	0.00194984	7.19	1	149,	0	1185	utr3
chr19	18307162	18307402	ENST00000599612.2	MPV17L2	+	0.000125893	2.33	1	240,	0	1408	utr3
chr7	101747628	101821759	ENST00000292538.4	CUX1	+	7.24436e-09	2.03	6	111,77,67,49,105,11,	0,7349,10858,54211,66097,74120	2930	cds
chr15	85198359	85198509	ENST00000394588.3	NMB	-	6.30957e-11	2.07	1	150,	0	1017	cds, utr3
chr17	57808795	57814849	ENST00000587259.1	VMP1	+	2.0893e-09	2.49	3	88,136,36,	0,3903,6018	606	cds, utr5
chr8	145689199	145689348	ENST00000403000.2	CYHR1	-	0.000363078	3.32	1	149,	0	1477	utr3
chr3	152180924	152181104	ENST00000324210.5	MBNL1	+	8.51138e-06	1.41	1	180,	0	5465	utr3
chr12	108051745	108051806	ENST00000280758.5	BTBD11	+	0.0017378	4.7	1	61,	0	5767	utr3
chr17	73235497	73235892	ENST00000582717.1	GGA3	-	5.12861e-07	2.69	2	155,23,	0,372	2255	cds
chr7	2769868	2770047	ENST00000407653.1	GNA12	-	1.65959e-05	2.06	1	179,	0	3785	utr3
chr2	109384446	109388268	ENST00000283195.6	RANBP2	+	6.30957e-18	3.45	2	398,112,	0,3710	11711	cds
chr5	33468016	33468167	ENST00000541634.1	TARS	+	1.58489e-13	3.22	1	151,	0	2458	utr3
chr17	16001793	16004966	ENST00000268712.3	NCOR1	-	3.98107e-57	6.53	2	17,403,	0,2770	10720	cds
chr2	101591955	101598760	ENST00000450763.1	NPAS2	+	4.67735e-07	2.14	3	74,90,68,	0,2216,6737	607	cds
chr20	47860465	47860614	ENST00000371764.4	DDX27	+	0.000151356	3.22	1	149,	0	2643	utr3
chr8	101733767	101734981	ENST00000520804.1	PABPC1	-	1e-124	2.47	2	350,56,	0,1158	493	cds, utr5
chr2	223423731	223423880	ENST00000321276.7	SGPP2	+	0.0017378	4.7	1	149,	0	3336	utr3
chr12	54396314	54396728	ENST00000508190.1	HOXC9	+	7.24436e-09	4.15	1	414,	0	1505	utr3, cds
chr19	11303788	11304088	ENST00000589359.1	KANK2	-	3.16228e-11	6.23	1	300,	0	3048	cds
chr17	7139638	7139906	ENST00000573826.1	PHF23	-	9.54993e-09	2.39	1	268,	0	685	cds
chr1	32696907	32697205	ENST00000373586.1	EIF3I	+	1.99526e-58	5.94	1	298,	0	1458	utr3
chr2	61245529	61245709	ENST00000414712.2	PEX13	+	0.00011749	4.64	1	180,	0	1014	utr3
chr22	20074092	20074690	ENST00000407755.1	DGCR8	+	0.000776247	2.27	2	114,6,	0,592	4129	cds
chr22	43528885	43529035	ENST00000327555.5	MCAT	-	0.000371535	2.87	1	150,	0	1134	utr3
chr10	38407230	38407321	ENST00000361085.5	ZNF37A	+	0.00229087	3.32	1	91,	0	8738	cds
chr3	49758374	49759093	ENST00000535833.1	AMIGO3	-	7.94328e-31	5.47	1	719,	0	6073	utr5
chr11	63961671	63961968	ENST00000543847.1	STIP1	+	5.62341e-08	1.35	2	131,18,	0,279	772	cds
chr4	95586467	95586528	ENST00000317968.4	PDLIM5	+	0.0025704	2.55	1	61,	0	6083	utr3
chr2	55771379	55772244	ENST00000349456.4	CCDC104	+	7.94328e-49	6.6	2	126,202,	0,663	2048	utr3, cds
chr20	14305983	14307148	ENST00000341420.4	FLRT3	-	1.99526e-27	10.7	1	1165,	0	3971	cds, utr3
chrX	54567705	54569648	ENST00000336470.4	GNL3L	+	4.57088e-10	2.09	3	117,84,9,	0,1682,1934	2357	cds
chr12	6776866	6777047	ENST00000396795.1	ZNF384	-	0.000109648	2.6	1	181,	0	3286	utr3, cds
chr1	245007850	245008090	ENST00000411948.2	COX20	+	1.65959e-05	7.74	1	240,	0	2631	utr3
chr3	58413386	58413564	ENST00000383714.4	PDHB	-	2.13796e-05	4.79	1	178,	0	1478	utr3
chr6	42074328	42074449	ENST00000341865.4	C6orf132	-	4.67735e-05	4.58	1	121,	0	6210	cds
chr2	242174972	242178110	ENST00000310931.4	HDLBP	-	2.34423e-08	1.94	3	37,155,47,	0,1057,3091	4571	cds
chr7	5396583	5401238	ENST00000430969.1	TNRC18	-	1.25893e-14	3.87	3	324,172,14,	0,2445,4641	10562	cds
chr17	57288420	57288600	ENST00000578922.1	SMG8	+	0.000154882	2.83	1	180,	0	2178	cds
chr17	7764280	7764701	ENST00000332439.4	CYB5D1	+	6.0256e-08	4.42	1	421,	0	3509	utr3
chr11	128842305	128842844	ENST00000524655.1	ARHGAP32	-	1.99526e-12	4.05	1	539,	0	8194	utr3
chr12	120881793	120881971	ENST00000546954.1	TRIAP1	-	1.14815e-05	2.3	1	178,	0	1182	utr3
chr17	1985127	1985188	ENST00000354901.4	SMG6	-	0.00229087	3.76	1	61,	0	3473	cds
chr7	618983	635840	ENST00000537384.1	PRKAR1B	-	0.000676083	2.38	3	31,61,58,	0,5161,16799	2533	cds
chr1	1156078	1163921	ENST00000545427.1	SDF4	-	1e-29	2.4	4	32,114,137,74,	0,2545,3133,7769	861	utr3, cds
chr11	44105643	44105734	ENST00000263776.8	ACCS	+	0.00371535	6.63	1	91,	0	2362	utr3
chr19	41306298	41306508	ENST00000406058.2	EGLN2	+	1.41254e-07	2.61	1	210,	0	2150	cds, utr5
chr21	46363660	46396904	ENST00000291634.6	FAM207A	+	5.01187e-28	5.69	5	92,69,148,69,310,	0,16354,23288,29451,32934	927	utr3, cds
chr3	122419443	122419654	ENST00000474629.2	PARP14	+	1.47911e-10	4.77	1	211,	0	7915	cds
chr14	102808108	102808284	ENST00000560112.1	ZNF839	+	5.49541e-05	8.84	1	176,	0	876	utr3
chr18	72999312	72999581	ENST00000580243.1	TSHZ1	+	3.89045e-07	3.26	1	269,	0	3582	cds
chr17	6547697	6547786	ENST00000225728.3	MED31	-	0.000162181	2.41	1	89,	0	1654	utr3
chr2	241463439	241463646	ENST00000536462.1	ANKMY1	-	0.000154882	4.61	1	207,	0	1268	cds
chr3	48793854	48802504	ENST00000454963.1	PRKAR2A	-	0.00125893	1.6	2	23,68,	0,8582	1849	cds
chr15	90772428	90772908	ENST00000411539.2	SEMA4B	+	1.99526e-100	9.55	1	480,	0	3807	utr3
chr1	208390826	208417605	ENST00000367033.3	PLXNA2	-	1.25893e-29	5.49	2	521,618,	0,26161	11444	cds, utr5
chr14	77803758	77803998	ENST00000216468.7	TMED8	-	6.0256e-09	12.9	1	240,	0	7784	utr3
chr10	81915277	81915547	ENST00000438331.1	ANXA11	-	1e-34	3.19	1	270,	0	6965	utr3
chr1	172579239	172579419	ENST00000610051.1	SUCO	+	5.01187e-15	4.97	1	180,	0	2925	utr3, cds
chr3	197427731	197427821	ENST00000296343.5	KIAA0226	-	0.00128825	3.87	1	90,	0	2919	cds
chr16	30938975	30941416	ENST00000565690.1	FBXL19	+	0.000416869	2.36	3	5,33,23,	0,812,2418	2570	cds
chr14	67769186	67769247	ENST00000261681.4	MPP5	+	0.000501187	2.52	1	61,	0	5552	cds
chrX	129267290	129270058	ENST00000460436.2	AIFM1	-	8.12831e-07	1.72	2	140,39,	0,2729	1925	cds
chr8	22879912	22881710	ENST00000347739.3	TNFRSF10B	-	7.94328e-38	4.92	2	585,10,	0,1788	1723	utr3, cds
chr1	207221925	207222076	ENST00000367084.1	YOD1	-	0.000870964	3.87	1	151,	0	6291	utr3
chr20	46265261	46265501	ENST00000341724.6	NCOA3	+	6.60693e-08	2.16	1	240,	0	7774	cds
chr1	223990527	223991892	ENST00000391878.2	TP53BP2	-	0.000398107	2.13	3	70,182,17,	0,445,1348	4741	cds
chr7	132658747	132709360	ENST00000542753.1	CHCHD3	-	1.99526e-09	2.92	3	37,118,55,	0,1181,50558	898	cds
chr16	1877800	1889375	ENST00000382668.4	FAHD1	+	0.0001	1.86	2	66,113,	0,11462	1845	utr3, cds
chr17	8347640	8350212	ENST00000380025.4	NDEL1	+	3.16228e-10	2.59	3	35,154,141,	0,1388,2431	2181	cds
chr16	315915	316124	ENST00000399932.3	ITFG3	+	6.76083e-07	2.87	1	209,	0	3213	utr3
chr11	61908509	61917558	ENST00000394818.3	INCENP	+	3.16228e-54	6.71	9	7,12,110,121,123,245,79,108,30,	0,462,3944,4131,4591,5620,7438,7701,9019	3964	cds
chr15	44085194	44085917	ENST00000339624.5	SERF2	+	4.89779e-05	1.28	2	87,33,	0,690	506	cds
chr3	40528317	40528646	ENST00000522736.1	ZNF619	+	5.37032e-06	7.74	1	329,	0	2030	cds
chr11	10535201	10535441	ENST00000265981.2	RNF141	-	7.07946e-09	17.7	1	240,	0	4074	utr3
chr8	17502410	17502470	ENST00000544260.1	MTUS1	-	0.00398107	1.84	1	60,	0	3650	utr3
chr20	34145284	34145404	ENST00000447986.1	ERGIC3	+	7.94328e-24	2.73	1	120,	0	1343	utr3
chr7	50660336	50660545	ENST00000402497.1	GRB10	-	2.95121e-08	2.02	1	209,	0	2289	utr3
chr16	771120	771413	ENST00000569529.1	FAM173A	+	0.000169824	5.09	1	293,	0	1052	cds, utr5
chr2	191301300	191301421	ENST00000392328.1	MFSD6	+	0.00151356	4.2	1	121,	0	4797	cds
chr16	71416646	71417328	ENST00000349553.5	CALB2	+	0.000776247	2.03	2	32,59,	0,623	1373	cds
chr11	57585423	57585933	ENST00000529526.1	CTNND1	+	1.99526e-11	1.7	1	510,	0	6099	utr3
chr8	19709332	19709572	ENST00000523772.1	INTS10	+	1e-12	4.91	1	240,	0	777	utr3
chr5	132096671	132097213	ENST00000458488.2	SEPT8	-	5.7544e-06	2.84	3	13,133,64,	0,153,478	1726	cds
chr11	12958761	12958911	ENST00000334310.6	TEAD1	+	1.38038e-05	2.24	1	150,	0	3075	utr3, cds
chr9	131707808	131708436	ENST00000372586.3	DOLK	-	7.94328e-23	8.84	1	628,	0	2090	cds, utr3
chr10	24762489	24762968	ENST00000458595.1	KIAA1217	+	2.51189e-26	11.1	1	479,	0	5971	cds
chr1	205882565	205882716	ENST00000367135.3	SLC26A9	-	3.01995e-05	6.63	1	151,	0	4799	utr3
chr9	38396753	38397855	ENST00000377698.3	ALDH1B1	+	3.98107e-22	3.72	1	1102,	0	3066	cds, utr3
chr2	233415392	233428974	ENST00000409514.1	EIF4E2	+	1.25893e-16	7.19	4	62,115,135,18,	0,5733,7201,13564	3525	utr5, cds
chr5	68425432	68425642	ENST00000396591.3	SLC30A5	+	2.45471e-10	3.06	1	210,	0	4360	utr3, cds
chr10	35858225	35858375	ENST00000374706.1	CCNY	+	6.30957e-05	2.06	1	150,	0	3940	utr3
chr10	101716362	101716633	ENST00000342239.3	DNMBP	-	2.34423e-09	4.57	1	271,	0	6472	cds
chr2	74072375	74074707	ENST00000432295.2	STAMBP	+	3.16228e-13	2.64	2	14,194,	0,2138	1156	cds
chr6	56323748	56324017	ENST00000523292.1	DST	-	3.98107e-21	4.09	1	269,	0	1724	utr3, cds
chr9	35684209	35685463	ENST00000607559.1	TPM2	-	0	4.31	5	103,63,76,71,33,	0,275,519,1056,1221	518	utr3, cds
chr20	57486009	57486247	ENST00000371075.3	GNAS	+	1e-255	4.54	1	238,	0	2551	utr3
chr5	79732793	79732974	ENST00000505560.1	ZFYVE16	+	0.000114815	3.45	1	181,	0	6599	cds
chr19	1010301	1010718	ENST00000333175.5	TMEM259	-	1.25893e-13	3.83	1	417,	0	2581	utr3
chr5	139908018	139908947	ENST00000544120.1	ANKHD1	+	1e-13	4.09	1	929,	0	3234	cds
chr3	13547757	13547848	ENST00000437379.2	HDAC11	+	0.00186209	12.2	1	91,	0	2766	utr3
chr15	85147542	85165918	ENST00000485222.2	ZSCAN2	+	4.16869e-07	6.26	3	22,171,42,	0,16290,18334	910	utr3, cds
chr1	89298775	89299251	ENST00000370521.3	PKN2	+	2.51189e-19	5.09	2	65,324,	0,152	6121	utr3, cds
chr12	14576924	14577254	ENST00000544627.1	ATF7IP	+	1e-15	3.6	1	330,	0	4847	cds
chr2	11053666	11054350	ENST00000295082.1	KCNF1	+	9.12011e-06	7.19	1	684,	0	2288	cds, utr3
chr22	31741559	31741739	ENST00000405309.3	PATZ1	-	0.000165959	3.69	1	180,	0	3711	utr5, cds
chr1	9794059	9794150	ENST00000377298.4	CLSTN1	-	0.00128825	1.67	1	91,	0	5221	cds
chr19	18043824	18054365	ENST00000445755.2	CCDC124	+	7.94328e-64	3.75	5	33,170,190,115,49,	0,3394,9640,10245,10492	938	cds, utr5
chr3	49052637	49053386	ENST00000395474.3	WDR6	+	2.51189e-18	3.23	1	749,	0	4401	cds, utr3
chrX	30872350	30872560	ENST00000288422.2	TAB3	-	0.000263027	5.53	1	210,	0	3776	cds
chr3	170108236	170110376	ENST00000426052.2	SKIL	+	5.01187e-51	4.32	3	16,225,330,	0,587,1810	2757	utr3, cds
chr19	38866036	38866126	ENST00000592035.1	PSMD8	+	0.00047863	14.4	1	90,	0	1581	utr5
chr12	49223839	49233638	ENST00000550834.1	DDX23	-	1.99526e-51	7.55	6	459,12,113,134,139,12,	0,6969,7224,7467,7885,9787	869	cds, utr3
chr6	28348636	28350135	ENST00000396827.3	ZSCAN12	-	0.0017378	11.1	2	12,168,	0,1331	3909	utr3
chr16	57238575	57243021	ENST00000562439.1	RSPRY1	+	1e-21	5.37	3	345,53,35,	0,3394,4411	692	cds
chr20	57226847	57227117	ENST00000371141.4	STX16	+	6.76083e-08	2.6	1	270,	0	4937	utr5, cds
chr19	39915944	39916154	ENST00000409794.3	PLEKHG2	+	1.99526e-10	4.08	1	210,	0	5231	utr3
chr9	80886073	80886133	ENST00000424347.2	CEP78	+	0.00125893	2.34	1	60,	0	11198	utr3
chr1	171751127	171752925	ENST00000458517.1	METTL13	+	0.000112202	1.77	2	133,46,	0,1752	2433	cds
chr3	122448337	122448458	ENST00000474629.2	PARP14	+	0.000954993	13.3	1	121,	0	7915	utr3
chr19	10668670	10673467	ENST00000312962.6	KRI1	-	6.30957e-28	5.6	11	66,76,171,96,127,137,78,97,50,55,63,	0,169,1364,1618,1815,2317,3008,3174,3672,3796,4734	3016	cds
chr8	145675528	145675826	ENST00000438911.2	CYHR1	-	2.63027e-07	3.32	1	298,	0	2020	utr3, cds
chr10	50732190	50732460	ENST00000515869.1	ERCC6-PGBD3	-	5.24807e-06	14.4	1	270,	0	3439	cds
chr1	117660824	117660915	ENST00000369464.3	TRIM45	-	0.000954993	13.3	1	91,	0	3495	cds
chr20	30253541	30310437	ENST00000420653.1	BCL2L1	-	3.16228e-85	4.4	3	348,676,17,	0,55916,56879	2588	utr3, utr5, cds
chr16	2087987	2088166	ENST00000563587.1	SLC9A3R2	+	1e-94	4.23	1	179,	0	1037	utr3
chr5	150410254	150413198	ENST00000389378.2	TNIP1	-	6.0256e-05	2.32	3	54,97,30,	0,1593,2914	3268	utr3, cds
chr17	42267989	42268109	ENST00000319511.6	TMUB2	+	7.07946e-05	4.26	1	120,	0	2418	cds
chr4	128565019	128565079	ENST00000296461.5	INTU	+	0.00301995	4.79	1	60,	0	1297	cds
chr7	99704560	99704767	ENST00000445295.1	AP4M1	+	1.58489e-39	7.59	1	207,	0	678	utr3
chr14	64519631	64519692	ENST00000357395.3	SYNE2	+	0.00363078	3.16	1	61,	0	21878	utr5
chr19	11256598	11259854	ENST00000591396.1	SPC24	-	7.94328e-26	7.74	4	357,77,105,85,	0,1895,2090,3171	832	cds, utr3
chr10	134218243	134219286	ENST00000305233.5	PWWP2B	+	5.01187e-19	10.5	1	1043,	0	2651	cds
chr1	52254862	52255101	ENST00000352171.7	NRD1	-	1e-18	4.23	1	239,	0	3691	utr3, cds
chr3	111603682	111604043	ENST00000412622.1	PHLDB2	+	6.60693e-06	3.45	1	361,	0	5996	cds
chr7	157210043	157210133	ENST00000262177.4	DNAJB6	+	0.000177828	2.62	1	90,	0	2527	utr3
chr5	139781554	139818066	ENST00000421134.1	ANKHD1	+	4.67735e-10	5.1	3	304,154,21,	0,34134,36491	4814	cds
chr3	9517294	9518162	ENST00000302463.6	SETD5	+	1.58489e-75	10.6	1	868,	0	4786	utr3, cds
chr19	5708355	5713231	ENST00000590729.1	LONP1	-	1.58489e-18	2.85	3	59,184,87,	0,3474,4789	2626	cds
chr17	20904048	20904469	ENST00000261497.4	USP22	-	3.98107e-91	17.4	1	421,	0	5216	utr3
chr16	14359221	14359281	ENST00000571589.1	MKL2	+	0.00275423	2.71	1	60,	0	8799	utr3
chr1	16111450	16112344	ENST00000375766.3	FBLIM1	+	3.98107e-62	105	1	894,	0	3695	utr3
chr10	105372856	105382227	ENST00000369774.4	SH3PXD2A	-	5.01187e-07	3.58	3	91,118,1,	0,4097,9370	11468	cds
chr9	138378219	138379150	ENST00000401470.3	PPP1R26	+	1e-13	4.97	1	931,	0	4769	cds
chr8	27634186	27634336	ENST00000305188.8	ESCO2	+	0.000562341	1.93	1	150,	0	3922	cds
chr2	173368935	173369475	ENST00000375221.2	ITGA6	+	5.01187e-70	3.54	1	540,	0	5927	utr3
chr12	49412847	49413088	ENST00000301067.7	KMT2D	-	1.65959e-07	3.38	1	241,	0	19419	utr3
chr19	47656266	47700490	ENST00000270225.7	SAE1	+	3.98107e-15	1.69	4	31,100,106,1,	0,2104,16808,44223	2049	cds
chr6	125584087	125584235	ENST00000524679.1	TPD52L1	+	9.77237e-05	1.62	1	148,	0	915	utr3
chr19	41173275	41173513	ENST00000540131.1	NUMBL	-	1.47911e-07	3.26	1	238,	0	1931	utr3, cds
chr12	46246196	46246317	ENST00000457135.1	ARID2	+	5.01187e-05	3.1	1	121,	0	4356	cds
chr2	71650047	71658517	ENST00000264447.4	ZNF638	+	1.99526e-51	6.83	5	1121,66,955,105,61,	0,1732,3542,5629,8409	6505	cds
chr11	114278311	114278581	ENST00000540163.1	RBM7	+	1.25893e-14	3.32	1	270,	0	4243	utr3, cds
chr19	9964482	9964602	ENST00000264833.4	OLFM2	-	0.00346737	4.15	1	120,	0	2019	utr3
chr7	151874310	151874430	ENST00000262189.6	KMT2C	-	0.00288403	2.95	1	120,	0	16862	cds
chr9	130941126	130943068	ENST00000372938.5	CIZ1	-	7.94328e-18	2.77	3	568,109,69,	0,1567,1873	2984	cds
chr17	42289333	42290603	ENST00000393606.3	UBTF	-	1.25893e-06	1.96	3	41,121,18,	0,853,1252	2683	cds
chr8	94745800	94746998	ENST00000399300.2	RBM12B	-	2.51189e-61	10.5	1	1198,	0	7269	cds
chr9	100258222	100258403	ENST00000422139.2	TDRD7	+	5.49541e-05	8.29	1	181,	0	3473	utr3
chr2	208446521	208446611	ENST00000458426.1	METTL21A	-	0.0017378	3.76	1	90,	0	1366	utr3
chr3	184044701	184045489	ENST00000434061.2	EIF4G1	+	5.01187e-56	2.36	3	70,233,116,	0,302,672	5026	cds
chr10	24762497	24762974	ENST00000430453.2	KIAA1217	+	1.25893e-25	10.4	1	477,	0	2234	cds
chr5	66459097	66459308	ENST00000404260.3	MAST4	+	3.0903e-05	4.05	1	211,	0	10733	cds
chr14	20924079	20924852	ENST00000398030.4	APEX1	+	2.45471e-07	1.49	2	181,26,	0,747	1387	cds
chr11	57563197	57564343	ENST00000529919.1	CTNND1	+	1.25893e-23	2.18	2	4,415,	0,731	4780	cds
chr1	180471373	180471851	ENST00000367595.3	ACBD6	-	5.01187e-11	5.09	1	478,	0	1670	utr5, cds
chr15	85212775	85212835	ENST00000558217.1	SEC11A	-	0.000104713	2.63	1	60,	0	882	utr3
chr14	103932717	103934432	ENST00000440884.3	MARK3	+	5.24807e-06	2.44	3	62,113,63,	0,698,1652	2643	cds
chr11	116633318	116633497	ENST00000260210.4	BUD13	-	4.7863e-05	2.37	1	179,	0	2196	cds
chr14	74206659	74206809	ENST00000423556.1	ELMSAN1	-	0.0001	4.01	1	150,	0	3483	utr5, cds
chr10	75533328	75533567	ENST00000372841.3	FUT11	+	9.77237e-05	7.37	1	239,	0	2056	cds
chr19	11256555	11256971	ENST00000592540.1	SPC24	-	1.58489e-32	7.21	1	416,	0	2315	utr3
chr19	36128527	36128588	ENST00000262633.4	RBM42	+	4.0738e-06	1.96	1	61,	0	1680	utr3
chr12	53837350	53839911	ENST00000549068.1	PRR13	+	3.98107e-18	1.45	2	207,113,	0,2448	755	cds, utr3
chrX	129271079	129273818	ENST00000287295.3	AIFM1	-	1.12202e-06	1.61	3	81,109,49,	0,1488,2690	2260	cds
chr21	44329068	44329488	ENST00000340344.4	NDUFV3	+	3.98107e-15	19.9	1	420,	0	4676	utr3, cds
chr12	118588440	118599658	ENST00000392533.3	TAOK3	-	1.58489e-19	3.75	4	523,183,213,66,	0,1591,9510,11152	4384	utr3, cds
chr2	113333677	113333798	ENST00000409894.3	POLR1B	+	0.000416869	2.17	1	121,	0	4457	utr3
chr12	66517439	66522817	ENST00000446587.2	LLPH	-	1e-105	4.29	2	359,142,	0,5236	1177	utr3, cds
chr1	61554061	61554182	ENST00000371191.1	NFIA	+	0.00030903	8.84	1	121,	0	1916	cds
chr17	79826519	79826817	ENST00000269321.7	ARHGDIA	-	1.58489e-71	2.89	1	298,	0	1906	cds, utr3
chr1	153610877	153615092	ENST00000368686.1	CHTOP	+	1e-46	3.58	2	47,374,	0,3841	2250	cds, utr3
chr19	49426227	49426528	ENST00000407032.1	NUCB1	+	2.51189e-43	3.03	1	301,	0	2158	utr3
chr6	43746250	43752299	ENST00000523125.1	VEGFA	+	0.000125893	2.38	4	23,30,97,22,	0,375,3442,6027	541	utr3, cds
chr8	21939705	21939796	ENST00000415253.1	DMTN	+	0.000758578	1.85	1	91,	0	2573	utr3
chr1	192985359	192993073	ENST00000367455.4	UCHL5	-	1.25893e-12	2.02	4	166,99,114,100,	0,4867,6696,7614	5327	utr3, cds
chr20	34818712	34818922	ENST00000338074.2	EPB41L1	+	2.39883e-06	3.05	1	210,	0	6266	utr3
chr8	42178347	42179996	ENST00000520835.1	IKBKB	+	3.89045e-10	3.47	4	15,50,100,132,	0,1066,1224,1517	2403	cds
chr5	140890962	140891142	ENST00000517417.1	PCDHGA1	+	4.16869e-07	3.17	1	180,	0	4602	utr3
chr18	8069874	8076544	ENST00000332175.8	PTPRM	+	3.16228e-12	3.67	2	118,92,	0,6578	6095	cds
chr16	90097827	90099198	ENST00000564392.1	GAS8	+	2.45471e-06	3.26	2	77,73,	0,1298	479	cds
chr1	183511413	183513564	ENST00000508461.1	SMG7	+	9.77237e-09	2.68	2	224,77,	0,2074	3985	cds
chr20	35944926	35945045	ENST00000397151.1	MANBAL	+	9.33254e-05	1.73	1	119,	0	1503	utr3
chr1	10521295	10521505	ENST00000377038.3	DFFA	-	1.14815e-05	3	1	210,	0	6032	utr3
chr1	44456721	44456840	ENST00000434555.2	B4GALT2	+	5.88844e-05	2.62	1	119,	0	1923	utr3
chr1	27272782	27272933	ENST00000321265.5	NUDC	+	1.94984e-06	1.78	1	151,	0	1800	utr3
chr16	2303906	2303996	ENST00000565678.1	RNPS1	-	1.94984e-05	1.48	1	90,	0	2298	utr3, cds
chr3	10312198	10312289	ENST00000448281.2	TATDN2	+	0.0011749	1.83	1	91,	0	4484	cds
chr12	7187724	7187994	ENST00000602286.1	C1R	-	3.16228e-11	6.02	1	270,	0	956	cds, utr3
chr16	66600564	66603852	ENST00000328020.6	CMTM1	+	3.98107e-08	9.21	2	284,14,	0,3274	981	cds
chr3	33038456	33038605	ENST00000445488.2	GLB1	-	8.12831e-06	1.95	1	149,	0	2557	utr3, cds
chr1	173930904	173931114	ENST00000367694.2	RC3H1	-	0.000229087	4.11	1	210,	0	3775	cds
chr22	43088156	43088960	ENST00000401850.1	A4GALT	-	5.01187e-39	11.6	1	804,	0	2321	utr3, cds
chr4	129043099	129043249	ENST00000326639.6	LARP1B	+	9.77237e-05	5.31	1	150,	0	4891	cds
chr9	102730921	102731190	ENST00000259400.6	STX17	+	2.5704e-06	3.57	1	269,	0	2708	utr3, cds
chr8	134467359	134467660	ENST00000399640.2	ST3GAL1	-	6.30957e-11	2.2	1	301,	0	6316	utr3
chr5	140890960	140891140	ENST00000519479.1	PCDHGB4	+	5.01187e-07	3.17	1	180,	0	4578	utr3
chr1	156616613	156616793	ENST00000329117.5	BCAN	+	9.77237e-07	3.16	1	180,	0	3466	cds
chr17	28851082	28851262	ENST00000225724.5	GOSR1	+	6.91831e-06	3.66	1	180,	0	6039	utr3
chr15	72491445	72491624	ENST00000449901.2	PKM	-	1.58489e-57	1.79	1	179,	0	2254	utr3
chr12	6647417	6647506	ENST00000396856.1	GAPDH	+	1e-137	1.48	1	89,	0	1266	utr3
chr12	80169727	80190570	ENST00000550299.1	PPP1R12A	-	1.25893e-44	9.17	10	68,51,31,48,105,136,17,66,122,9,	0,2602,3373,5867,10426,12700,14519,17915,19690,20834	683	utr3, cds
chr12	56511440	56511616	ENST00000501597.3	RPL41	+	1.99526e-15	1.94	1	176,	0	469	utr3
chr9	131287618	131289494	ENST00000539582.1	GLE1	+	0.000354813	1.94	2	84,37,	0,1839	2242	cds
chr17	79976578	79976728	ENST00000392359.3	STRA13	-	2.23872e-07	1.81	1	150,	0	805	utr3
chr16	71682360	71682721	ENST00000356272.3	PHLPP2	-	4.46684e-05	16.6	1	361,	0	7919	utr3
chr11	71820835	71821592	ENST00000545680.1	ANAPC15	-	1.8197e-09	2.21	3	151,138,3,	0,298,754	872	cds, utr3
chr8	1791583	1808067	ENST00000398564.1	ARHGEF10	+	0.000457088	5.16	3	19,156,5,	0,14542,16479	5480	cds
chr7	117832007	117832218	ENST00000422760.1	NAA38	+	1.25893e-11	3.37	1	211,	0	1920	cds, utr3
chr2	39006225	39009190	ENST00000281950.3	GEMIN6	+	1.25893e-70	5.62	2	35,532,	0,2433	3728	cds, utr3
chr20	47887905	47888206	ENST00000396105.1	ZNFX1	-	1e-13	3.34	1	301,	0	7371	cds
chr6	52269006	52269547	ENST00000442253.2	PAQR8	+	3.16228e-21	7.9	1	541,	0	4738	cds, utr3
chr1	43629942	43632880	ENST00000236051.2	EBNA1BP2	-	1e-14	2.76	4	222,163,94,50,	0,371,2554,2888	1322	utr3, cds
chr2	225376213	225378274	ENST00000264414.4	CUL3	-	0.00125893	1.77	2	86,34,	0,2027	6741	cds
chr14	104121149	104123989	ENST00000445352.4	KLC1	+	0.000831764	1.66	2	13,107,	0,2733	2416	cds
chr19	48948007	48948068	ENST00000263269.3	GRIN2D	+	0.000954993	13.3	1	61,	0	5093	utr3
chr3	128848923	128859240	ENST00000496163.1	ISY1	-	7.94328e-19	3.05	4	108,87,123,30,	0,469,4751,10287	752	utr3, cds
chr4	110737390	110739126	ENST00000394631.3	GAR1	+	0.000446684	1.83	2	144,35,	0,1701	1008	cds
chrX	64749115	64749689	ENST00000374811.3	LAS1L	-	1.25893e-12	1.73	2	23,216,	0,358	2439	cds
chr16	67700511	67700601	ENST00000602644.1	ENKD1	-	0.000177828	8.29	1	90,	0	1353	utr5
chr1	179886979	179887487	ENST00000271583.3	TOR1AIP1	+	5.01187e-31	6.04	1	508,	0	3044	utr3, cds
chr11	57577684	57584015	ENST00000532787.1	CTNND1	+	2.23872e-08	1.61	5	11,88,107,87,247,	0,1186,5181,5702,6084	5751	utr3, cds
chr19	7963670	7963730	ENST00000599367.1	LRRC8E	+	0.000707946	3.32	1	60,	0	881	cds
chr3	185865677	185865977	ENST00000265022.3	DGKG	-	8.31764e-08	6.63	1	300,	0	5805	utr3
chr20	46284811	46284932	ENST00000372004.3	NCOA3	+	0.000223872	2.14	1	121,	0	7939	utr3
chr11	77920737	77921216	ENST00000530267.1	USP35	+	9.12011e-08	6.32	1	479,	0	2419	cds
chr7	2420229	2420380	ENST00000397011.2	EIF3B	+	1.25893e-26	2.17	1	151,	0	2966	utr3
chr9	130703159	130703399	ENST00000373084.4	FAM102A	-	1e-22	3.03	1	240,	0	3352	utr3
chr14	74205738	74205918	ENST00000394071.2	ELMSAN1	-	0.000239883	3.13	1	180,	0	7721	cds
chr7	128142618	128143336	ENST00000480046.1	METTL2B	+	3.16228e-20	71.9	1	718,	0	5743	utr3
chr1	114254428	114267473	ENST00000447664.2	PHTF1	-	3.23594e-09	4.51	3	29,174,93,	0,133,12952	1505	utr3, cds
chr7	64168164	64168644	ENST00000423627.1	ZNF107	+	3.0903e-05	5.75	1	480,	0	5212	cds
chr19	6413651	6415459	ENST00000597656.1	KHSRP	-	1.99526e-27	3.4	3	98,161,69,	0,1500,1739	328	cds, utr3
chr3	42706198	42706259	ENST00000457842.3	ZBTB47	+	0.00213796	3.69	1	61,	0	5507	utr3
chr6	20402486	20402786	ENST00000346618.3	E2F3	+	4.16869e-07	24.3	1	300,	0	4744	cds
chr6	16306509	16306840	ENST00000436367.1	ATXN1	-	8.12831e-08	4	1	331,	0	10587	cds, utr3
chr1	87185219	87188274	ENST00000370558.4	SH3GLB1	+	4.7863e-05	1.51	2	99,52,	0,3003	6371	cds
chr3	184052625	184052805	ENST00000352767.3	EIF4G1	+	1e-183	5.96	1	180,	0	4986	utr3, cds
chr10	114710097	114710486	ENST00000536810.1	TCF7L2	+	2.51189e-14	3.84	1	389,	0	4022	utr5
chr16	3339415	3339835	ENST00000574253.1	ZNF263	+	1e-41	9.7	1	420,	0	1139	cds, utr3
chr4	77941772	77951989	ENST00000510641.1	SEPT11	+	1.58489e-20	3.85	3	51,133,54,	0,8009,10163	1870	cds
chr4	99802203	99808289	ENST00000511644.1	EIF4E	-	1.38038e-07	2.19	2	90,60,	0,6026	686	utr3, cds
chr9	135933259	135933439	ENST00000372099.6	GTF3C5	+	4.0738e-06	1.9	1	180,	0	2066	utr3, cds
chr3	197399462	197399643	ENST00000273582.5	KIAA0226	-	3.0903e-05	18.8	1	181,	0	6955	utr3
chr10	267267	285420	ENST00000402736.1	ZMYND11	+	4.46684e-05	2.1	3	29,78,43,	0,15510,18110	3950	cds
chr5	180663936	180664026	ENST00000512805.1	GNB2L1	-	4.2658e-10	1.46	1	90,	0	1403	utr3, cds
chr14	105235745	105235835	ENST00000349310.3	AKT1	-	0.000371535	1.85	1	90,	0	2866	utr3
chr22	20937670	20939389	ENST00000263205.7	MED15	+	3.98107e-07	2.38	4	10,67,161,2,	0,975,1471,1717	3351	cds
chr6	153311105	153311225	ENST00000367231.5	MTRF1L	-	0.00047863	2.31	1	120,	0	3539	utr3, cds
chr9	131071472	131071978	ENST00000546104.1	TRUB2	-	1e-108	9.58	1	506,	0	1606	utr3, cds
chr1	14099577	14105286	ENST00000413440.1	PRDM2	+	5.24807e-07	5.84	2	106,374,	0,5335	6175	cds, utr5
chr12	64537260	64537321	ENST00000543397.1	SRGAP1	+	0.000812831	2.56	1	61,	0	5652	utr3
chr2	168811812	168811902	ENST00000355999.4	STK39	-	0.000125893	1.78	1	90,	0	3820	utr3
chr8	117859751	117864341	ENST00000518055.1	RAD21	-	1.25893e-61	2.69	4	179,84,150,155,	0,1433,3105,4435	896	cds, utr5
chr17	37331534	37331654	ENST00000394303.3	CACNB1	-	0.000954993	13.3	1	120,	0	3742	cds
chr20	25655984	25656553	ENST00000376436.1	ZNF337	-	1.99526e-13	4.7	1	569,	0	3613	cds
chr10	76939102	76939222	ENST00000542569.1	SAMD8	+	0.00128825	3.98	1	120,	0	6782	utr3
chr1	235386513	235392679	ENST00000418304.1	ARID4B	-	1.54882e-08	4.56	3	62,73,134,	0,1504,6032	1759	cds
chr8	22478699	22478937	ENST00000276416.6	BIN3	-	3.01995e-05	4.15	1	238,	0	1835	utr3
chr1	60331604	60334001	ENST00000371208.3	HOOK1	+	0.000177828	7	2	40,80,	0,2317	5857	cds
chr10	91492771	91497611	ENST00000394289.2	KIF20B	+	3.98107e-17	4	2	42,468,	0,4372	5241	cds
chr1	183511427	183514147	ENST00000456731.2	SMG7	+	7.94328e-09	2.38	3	72,145,83,	0,2060,2637	3526	cds
chr1	109822485	109822636	ENST00000409138.2	PSRC1	-	3.98107e-05	2.55	1	151,	0	1826	utr3
chr3	49138856	49140813	ENST00000420147.2	QARS	-	2.88403e-09	2.25	5	18,72,61,54,36,	0,404,781,995,1921	1287	cds
chr7	27147198	27148007	ENST00000317201.2	HOXA3	-	1.99526e-32	4.74	1	809,	0	2574	utr3, cds
chr8	57130008	57130096	ENST00000523061.1	CHCHD7	+	6.91831e-05	1.9	1	88,	0	557	utr3
chr14	73563705	73567532	ENST00000526754.1	RBM25	+	6.30957e-52	6.06	5	103,54,84,62,111,	0,2382,2669,3303,3716	1567	utr3, cds
chr17	27400536	27400687	ENST00000408971.2	TIAF1	-	1.14815e-05	3.93	1	151,	0	2665	utr3
GL000253.1	4403260	4404862	ENST00000550598.1	BRD2	+	1.25893e-20	4.05	3	128,105,37,	0,825,1565	4898	cds
chr11	57577687	57584012	ENST00000532649.1	CTNND1	+	3.80189e-10	1.52	5	8,88,63,107,244,	0,1183,4095,5178,6081	6026	utr3, cds
chr7	44806064	44806244	ENST00000433667.1	ZMIZ2	+	0.000338844	2.58	1	180,	0	3800	cds
chr15	43748203	43748414	ENST00000382039.3	TP53BP1	-	8.12831e-05	2.49	1	211,	0	6015	cds
chr4	146435818	146461205	ENST00000515385.1	SMAD1	+	5.01187e-12	5.87	2	347,250,	0,25137	2085	cds
chr11	27679405	27680125	ENST00000395983.3	BDNF	-	1.47911e-06	6.08	1	720,	0	3776	cds, utr5
chr2	102486110	102486787	ENST00000324219.4	MAP4K4	+	6.45654e-06	1.52	2	149,31,	0,646	4116	cds
chr16	67576140	67577034	ENST00000042381.4	FAM65A	+	1.99526e-57	10.5	1	894,	0	4051	cds
chr17	18874524	18874794	ENST00000388995.6	FAM83G	-	5.01187e-14	4.56	1	270,	0	5266	cds, utr3
chr9	116930710	116931457	ENST00000451716.1	COL27A1	+	2.51189e-12	4.64	1	747,	0	2865	cds
chr6	157522375	157522556	ENST00000367148.1	ARID1B	+	0.000234423	2.76	1	181,	0	8246	cds
chrX	72433963	72434084	ENST00000373517.3	NAP1L2	-	0.00186209	12.2	1	121,	0	2550	cds
chr16	58438432	58438702	ENST00000318129.5	GINS3	+	3.98107e-10	5.07	1	270,	0	2274	cds, utr3
chr12	121677868	121678258	ENST00000347034.2	CAMKK2	-	1.12202e-05	2.37	1	390,	0	5218	utr3
chr5	55237334	55237575	ENST00000336909.5	IL6ST	-	1.02329e-06	1.96	1	241,	0	8750	cds
chr3	152017790	152018090	ENST00000324196.5	MBNL1	+	6.76083e-09	1.76	1	300,	0	5225	utr5, cds
chr19	13010426	13010575	ENST00000422947.2	GCDH	+	9.77237e-05	7.37	1	149,	0	1871	utr3
chr4	159629611	159629761	ENST00000511912.1	ETFDH	+	5.62341e-05	2.49	1	150,	0	3282	utr3, cds
chr17	57774668	57775263	ENST00000537860.1	PTRH2	-	1.25893e-94	5.7	1	595,	0	2049	cds, utr3
chr3	14214520	14220103	ENST00000285021.7	XPC	-	0.000239883	6.63	2	42,138,	0,5445	3832	utr5, cds
chr15	65033415	65040681	ENST00000560606.1	RBPMS2	-	0.000331131	6.63	2	26,64,	0,7202	1746	cds
chr1	1270655	1270865	ENST00000378891.5	DVL1	-	8.12831e-05	3.16	1	210,	0	2926	utr3
chr11	35211556	35218326	ENST00000433354.2	CD44	+	0.000245471	1.27	2	56,34,	0,6736	2414	cds
chr1	78099038	78105139	ENST00000433749.1	ZZZ3	-	0.00229087	3.18	2	52,6,	0,6095	603	cds, utr5
chr2	172544360	172563868	ENST00000409197.1	DYNC1I2	+	1e-15	3.32	4	23,117,118,72,	0,2296,4926,19436	2572	utr5, cds
chr12	120118108	120118288	ENST00000540121.1	PRKAB1	+	3.23594e-08	2.75	1	180,	0	1673	cds, utr3
chr3	49461875	49461994	ENST00000436744.2	NICN1	-	0.00114815	3.32	1	119,	0	1271	utr3
chr9	130552739	130552799	ENST00000373264.4	CDK9	+	0.000891251	4.42	1	60,	0	2463	utr3
chr11	82924119	82924210	ENST00000393389.3	ANKRD42	+	0.000151356	3.22	1	91,	0	4066	utr3
chr3	194789418	194790513	ENST00000355729.4	XXYLT1	-	3.98107e-20	8.5	1	1095,	0	1687	cds, utr3
chr19	8528498	8539128	ENST00000598367.1	HNRNPM	+	1e-73	2.69	5	24,19,102,45,78,	0,5201,7711,10049,10552	298	cds
chr4	2930655	2930715	ENST00000355842.3	ADD1	+	0.00047863	1.82	1	60,	0	4743	utr3
chr17	79089905	79090025	ENST00000575245.1	BAIAP2	+	0.000229087	2.58	1	120,	0	2229	utr3
chr12	66517086	66517175	ENST00000446587.2	LLPH	-	7.76247e-06	21	1	89,	0	1177	utr3
chr7	55275218	55275369	ENST00000275493.2	EGFR	+	1.51356e-07	2.43	1	151,	0	9821	utr3
chr3	57543045	57543135	ENST00000487257.1	PDE12	+	0.00125893	1.94	1	90,	0	3040	cds
chr3	78676708	78685018	ENST00000436010.2	ROBO1	-	2.51189e-17	3.48	4	11,145,108,96,	0,3602,6376,8214	7510	cds
chr11	16838444	16847901	ENST00000530489.1	PLEKHA7	-	3.16228e-27	7	2	425,235,	0,9222	3688	cds
chr14	103603328	103603448	ENST00000560869.1	TNFAIP2	+	0.000107152	1.78	1	120,	0	4683	utr3
chr11	69466370	69466461	ENST00000227507.2	CCND1	+	4.7863e-05	1.37	1	91,	0	4307	utr3
chr10	28824557	28824647	ENST00000375646.1	WAC	+	0.00047863	1.8	1	90,	0	2176	cds
chr8	42329857	42330068	ENST00000342228.3	SLC20A2	-	1.99526e-06	2.9	1	211,	0	3657	cds, utr5
chr1	241798901	241799202	ENST00000366553.1	CHML	-	1.28825e-06	3.1	1	301,	0	7078	cds, utr5
chr19	50410834	50411045	ENST00000413454.1	NUP62	-	2.95121e-07	4.03	1	211,	0	3236	utr3
chr6	126176330	126196039	ENST00000368357.3	NCOA7	+	0.000891251	4.42	2	56,5,	0,19704	5521	cds
chr18	72187768	72188363	ENST00000324301.8	CNDP2	+	1e-59	4.79	1	595,	0	2349	utr3
chr15	67482952	67483100	ENST00000537194.2	SMAD3	+	0.000213796	1.76	1	148,	0	1147	utr3
chr7	100076734	100076825	ENST00000393991.1	TSC22D4	-	0.00018197	2.21	1	91,	0	1469	utr5
chr3	133293909	133302912	ENST00000511392.1	CDV3	+	1.62181e-06	2.5	2	50,67,	0,8936	554	utr5, cds
chr20	627258	627589	ENST00000381962.3	SRXN1	-	1.58489e-45	2.95	1	331,	0	2698	utr3
chr1	151171237	151171417	ENST00000441902.2	PIP5K1A	+	1.47911e-08	1.99	1	180,	0	2297	utr5
chr20	36032003	36033169	ENST00000373578.2	SRC	+	1e-64	3.93	1	1166,	0	4631	utr3
chr1	173772264	173772414	ENST00000345664.6	CENPL	-	5.12861e-05	2.93	1	150,	0	1847	cds
chr9	36236948	36246205	ENST00000539815.1	GNE	-	1.14815e-08	2.79	2	33,178,	0,9079	3657	cds
chr2	174777948	174820047	ENST00000418194.2	SP3	-	1e-25	5.17	3	46,193,447,	0,5372,41652	3937	cds
chr2	27255904	27257013	ENST00000404032.3	TMEM214	+	2.75423e-07	2.43	2	130,79,	0,1030	2830	cds
chr19	2233151	2233211	ENST00000586608.2	PLEKHJ1	-	0.000154882	4.61	1	60,	0	1190	utr3
chr3	196594874	196612100	ENST00000445299.2	SENP5	+	0.00141254	3.47	2	70,79,	0,17147	2491	cds, utr5
chr8	110587609	110587669	ENST00000440310.1	SYBU	-	0.00128825	3.87	1	60,	0	3072	cds
chr12	56999057	57003694	ENST00000549884.1	BAZ2A	-	1.99526e-68	5.12	5	54,234,66,101,175,	0,556,973,1359,4462	6050	cds
chr12	56999066	57003643	ENST00000379441.3	BAZ2A	-	7.94328e-69	4.95	5	45,234,66,101,124,	0,547,964,1350,4453	8831	cds
chr1	52552464	52552824	ENST00000313334.8	BTF3L4	+	3.16228e-06	2.26	1	360,	0	4703	utr3
chr5	179041581	179044067	ENST00000511300.2	HNRNPH1	-	1e-46	2.71	4	379,50,93,46,	0,965,1545,2440	1134	utr3, cds
chr11	17538947	17544396	ENST00000527020.1	USH1C	-	1.86209e-06	3.65	4	74,125,66,66,	0,3469,3945,5383	2159	cds
chr1	203816413	203819134	ENST00000367214.1	ZC3H11A	+	3.98107e-16	2.6	3	402,77,296,	0,1045,2425	3451	cds
chr12	120649740	120650009	ENST00000267257.7	PXN	-	1.25893e-13	1.88	1	269,	0	3815	utr3
chr8	94935203	94935768	ENST00000517764.1	PDP1	+	5.01187e-13	5.87	1	565,	0	2140	cds
chr5	75911306	75911575	ENST00000296641.4	F2RL2	-	1.77828e-10	5.09	1	269,	0	3429	utr3
chr15	30010777	30012626	ENST00000545208.2	TJP1	-	7.94328e-28	4.76	2	565,65,	0,1784	5007	cds
chr11	71726474	71728764	ENST00000537217.1	NUMA1	-	5.01187e-26	10.5	3	832,123,32,	0,979,2258	2331	cds
chr11	104825626	104825687	ENST00000444739.2	CASP4	-	0.00194984	2.07	1	61,	0	2158	cds
chr19	44111605	44112047	ENST00000300811.3	ZNF428	-	5.01187e-23	5.16	1	442,	0	1412	cds, utr3
chr16	1414882	1415242	ENST00000248104.7	UNKL	-	3.0903e-05	18.8	1	360,	0	4281	utr3
chr15	74327805	74328405	ENST00000268059.6	PML	+	3.98107e-17	10.7	1	600,	0	3029	utr3, cds
chr11	87847275	87882990	ENST00000243662.6	RAB38	-	1.28825e-06	3.01	2	33,148,	0,35567	1465	cds
chr20	62694891	62697882	ENST00000415602.1	TCEA2	+	5.01187e-18	6.84	2	411,54,	0,2937	726	cds, utr5
chr11	67079420	67079599	ENST00000308298.7	SSH3	+	6.45654e-07	3.12	1	179,	0	2046	utr3
chr3	123419529	123419710	ENST00000346322.5	MYLK	-	1.41254e-05	4.56	1	181,	0	5892	cds
chr1	26799009	26801898	ENST00000361427.5	HMGN2	+	1e-263	11.9	6	109,45,30,51,96,295,	0,964,1184,1566,2053,2594	1191	cds, utr3, utr5
chr5	140698415	140699881	ENST00000313368.5	TAF7	-	2.51189e-67	5.16	1	1466,	0	2274	cds, utr3, utr5
chr1	113456288	113459808	ENST00000369626.3	SLC16A1	-	1e-19	3.1	2	499,9,	0,3511	3910	utr3, cds
chr12	124957553	124957614	ENST00000404621.1	NCOR2	-	0.00213796	1.8	1	61,	0	8520	cds
chr20	46252699	46254146	ENST00000341724.6	NCOA3	+	0.00047863	1.62	2	128,22,	0,1425	7774	cds
chr16	15154833	15155043	ENST00000198767.6	RRN3	-	7.94328e-11	2.83	1	210,	0	3762	utr3
chr16	677651	678192	ENST00000539661.1	RAB40C	+	3.16228e-18	6.95	1	541,	0	2609	utr3
chr7	77408069	77408490	ENST00000445288.1	RSBN1L	+	7.94328e-12	4.54	1	421,	0	2667	utr3, cds
chr12	124824903	124825272	ENST00000404621.1	NCOR2	-	5.62341e-08	2.01	2	86,125,	0,244	8520	cds
chr6	35393912	35394091	ENST00000448077.2	PPARD	+	1.86209e-05	3.98	1	179,	0	3516	utr3
chr21	33975473	33976485	ENST00000540881.1	C21orf59	-	0.000489779	2.03	2	129,51,	0,961	1556	cds
chr11	727423	727724	ENST00000533256.1	EPS8L2	+	1.31826e-10	3.25	1	301,	0	3266	utr3
chr12	123780177	123780447	ENST00000420886.2	SBNO1	-	3.16228e-15	2.97	1	270,	0	10981	utr3
chrM	4558	5511	ENST00000361453.3	MT-ND2	+	0	206	1	953,	0	1042	cds
chr7	2054160	2108950	ENST00000399654.2	MAD1L1	-	0.00057544	3.79	2	117,122,	0,54668	2762	cds
chr19	49377604	49378140	ENST00000600406.1	PPP1R15A	+	7.94328e-38	4.76	1	536,	0	1725	cds
chr1	45101747	45110432	ENST00000355387.2	RNF220	+	0.000131826	1.97	2	87,63,	0,8622	3099	cds
chr19	41712585	41712822	ENST00000542619.1	CYP2S1	+	3.16228e-12	3.01	1	237,	0	1479	utr3
chr6	8430342	8435541	ENST00000426876.1	SLC35B3	-	0.000467735	4.2	2	48,100,	0,5099	1351	cds
chr13	76414543	76417019	ENST00000377534.3	LMO7	+	5.01187e-29	4.74	4	88,93,356,33,	0,701,1220,2443	8025	cds
chr5	138657681	138661866	ENST00000394805.3	MATR3	+	1e-115	3.55	5	37,44,370,223,15,	0,470,605,3447,4170	4843	cds
chr22	31830082	31830201	ENST00000331457.4	DRG1	+	1.58489e-06	2.87	1	119,	0	1746	utr3
chr16	67863720	67863901	ENST00000219172.3	CENPT	-	1.23027e-06	2.78	1	181,	0	1829	cds
chr5	39390550	39390611	ENST00000509337.1	DAB2	-	0.000524807	1.95	1	61,	0	2740	cds
chr12	109994501	109994649	ENST00000540016.1	MMAB	-	0.000691831	2.65	1	148,	0	945	utr3
chr11	118650417	118661845	ENST00000264018.4	DDX6	-	5.01187e-11	6.08	4	28,64,467,39,	0,1412,6343,11389	4538	utr5, cds
chr3	196771553	196778521	ENST00000314062.3	DLG1	-	0.00040738	1.85	2	47,74,	0,6894	4815	cds
JH720444.2	138192	138461	ENST00000594779.2	ATN1	+	3.98107e-11	39.8	1	269,	0	4351	cds
chr10	103338668	103338757	ENST00000370168.3	POLL	-	0.00128825	3.98	1	89,	0	1536	utr3
chr11	64888228	64888463	ENST00000526555.1	FAU	-	6.91831e-06	1.36	2	50,11,	0,224	507	cds
chr18	72187769	72188366	ENST00000579847.1	CNDP2	+	3.16228e-60	4.77	1	597,	0	2653	utr3
chr16	89804799	89804949	ENST00000443381.2	ZNF276	+	0.00141254	2.95	1	150,	0	2267	utr3
chr16	51172960	51173289	ENST00000440970.1	SALL1	-	1.14815e-07	3.91	1	329,	0	5253	cds
chr19	50376485	50380536	ENST00000391832.3	AKT1S1	-	5.01187e-13	3.4	2	74,255,	0,3796	1911	cds, utr5
chr15	52632436	52635337	ENST00000399228.1	MYO5A	-	0.000190546	3.07	2	155,24,	0,2877	684	cds
chr8	110588026	110588236	ENST00000440310.1	SYBU	-	2.81838e-06	3.26	1	210,	0	3072	cds
chr15	41137177	41145778	ENST00000344051.4	SPINT1	+	3.01995e-05	11.1	3	50,128,92,	0,8144,8509	3056	cds
chr19	6414742	6414948	ENST00000600480.1	KHSRP	-	7.58578e-07	2.72	1	206,	0	851	utr3
chr7	140404758	140421460	ENST00000476279.1	NDUFB2	+	2.34423e-08	2.21	2	11,109,	0,16593	1666	utr3
chr1	53237099	53237160	ENST00000443756.2	ZYG11B	+	0.00562341	3.32	1	61,	0	2325	cds
chr3	186506936	186507117	ENST00000440191.2	EIF4A2	+	2.63027e-10	1.65	1	181,	0	1889	cds, utr3
chr15	77046268	77057401	ENST00000538941.2	SCAPER	-	0.000389045	4.24	2	21,100,	0,11033	4853	cds
chr10	43325841	43326883	ENST00000374518.5	BMS1	+	1.25893e-22	12.2	2	29,570,	0,472	7753	utr3, cds
chr17	79524747	79524867	ENST00000331134.6	NPLOC4	-	0.000338844	1.69	1	120,	0	4415	utr3
chr12	47629344	47630439	ENST00000432328.1	PCED1B	+	7.94328e-40	4.77	1	1095,	0	2071	cds, utr3
chr22	31864196	31864257	ENST00000344710.5	EIF4ENIF1	-	0.00199526	2.53	1	61,	0	3111	cds
chr8	110587609	110587669	ENST00000408908.2	SYBU	-	0.00128825	3.87	1	60,	0	2983	cds
chr5	134099680	134117701	ENST00000354283.4	DDX46	+	1e-122	6.81	7	102,144,97,166,152,114,91,	0,2926,6912,9705,13583,17142,17930	3821	cds
chr12	132528254	132529386	ENST00000330386.6	EP400	+	2.04174e-07	2.47	4	19,135,45,42,	0,467,961,1090	12025	cds
chr7	100730824	100730885	ENST00000412507.1	TRIM56	+	0.000588844	2.64	1	61,	0	1129	cds
chr1	174938505	174945256	ENST00000367687.1	RABGAP1L	+	0.00363078	11.1	2	19,42,	0,6709	1849	cds
chr12	14578406	14610199	ENST00000543189.1	ATF7IP	+	3.16228e-11	3.1	7	1,84,146,138,66,74,59,	0,8867,10633,12657,21515,31088,31734	4324	cds
chr5	134191992	134192351	ENST00000338051.4	C5orf24	+	7.94328e-13	38.7	1	359,	0	4270	utr3
chr20	45839104	45839524	ENST00000396281.4	ZMYND8	-	1.25893e-29	6.26	1	420,	0	4075	utr3, cds
chr19	16535923	16536014	ENST00000602009.1	EPS15L1	-	0.00123027	1.88	1	91,	0	3915	cds
chr16	89629398	89629488	ENST00000567815.1	RPL13	+	3.16228e-18	1.51	1	90,	0	712	cds, utr3
chrX	30849530	30849590	ENST00000378933.1	TAB3	-	0.00128825	3.87	1	60,	0	6302	utr3, cds
chr3	58486752	58487107	ENST00000404589.3	KCTD6	+	5.37032e-06	5.71	1	355,	0	1533	cds
chr11	65687433	65689025	ENST00000532933.1	DRAP1	+	1.25893e-98	3.02	5	79,120,94,89,225,	0,380,606,921,1367	751	cds, utr3
chr3	49044376	49044557	ENST00000383729.4	P4HTM	+	0.000295121	3.45	1	181,	0	2127	utr3
chr5	140711620	140711711	ENST00000378105.3	PCDHGA1	+	0.0042658	4.15	1	91,	0	2472	cds
chr3	50129540	50131284	ENST00000437500.1	RBM5	+	4.7863e-05	1.97	2	101,132,	0,1612	582	cds
chr14	32623985	32624315	ENST00000396582.2	ARHGAP5	+	3.54813e-10	2.35	1	330,	0	4306	utr3, cds
chr1	223983636	223984290	ENST00000391879.2	TP53BP2	-	3.16228e-16	4.27	1	654,	0	1841	cds, utr5
chr5	140892336	140892546	ENST00000306593.1	PCDHGC4	+	6.45654e-05	3.16	1	210,	0	4623	utr3
chr19	36224093	36224393	ENST00000420124.1	KMT2B	+	4.89779e-09	6.49	1	300,	0	8469	cds
chr12	123944279	123950097	ENST00000412157.2	SNRNP35	+	1.54882e-05	19.9	2	168,13,	0,5805	1140	utr5, cds
chr8	101931877	101932086	ENST00000395958.2	YWHAZ	-	6.30957e-22	1.73	1	209,	0	3064	utr3
chr4	39501215	39501781	ENST00000501493.2	UGDH	-	1e-150	24.7	1	566,	0	2826	utr3, cds
chr1	212911693	212911931	ENST00000366977.3	NSL1	-	5.37032e-08	2.58	1	238,	0	2317	utr3, cds
chr5	176942941	176943798	ENST00000330503.7	DDX41	-	6.45654e-07	2.67	4	49,75,160,73,	0,178,347,784	2137	cds
chr17	38788554	38792676	ENST00000431889.2	SMARCE1	-	1.90546e-07	2.02	3	65,172,30,	0,3628,4092	1569	cds
chr22	18209632	18210500	ENST00000317582.5	BCL2L13	+	5.01187e-32	5.58	1	868,	0	2992	utr3, cds
chr3	9789222	9789312	ENST00000383829.2	BRPF1	+	0.000371535	2.84	1	90,	0	4736	utr3
chr12	106641260	106641320	ENST00000378026.4	CKAP4	-	0.00380189	2.47	1	60,	0	3093	cds
chr2	197584336	197585305	ENST00000389175.4	CCDC150	+	0.00109648	5.9	2	54,7,	0,962	3685	cds
chr9	131911074	131911225	ENST00000355007.3	PPP2R4	+	2.51189e-20	3.28	1	151,	0	2515	utr3
chr3	169496823	169497034	ENST00000349841.5	MYNN	+	3.0903e-08	3.22	1	211,	0	4999	cds
chr8	56922951	56923131	ENST00000519728.1	LYN	+	3.01995e-05	1.91	1	180,	0	2297	utr3
chr4	153864260	153864680	ENST00000511601.1	FHDC1	+	3.98107e-18	5	1	420,	0	6583	cds
chr7	43916732	43916793	ENST00000223341.7	URGCP	-	0.00446684	2.9	1	61,	0	3805	cds
chr8	8197097	8235202	ENST00000330777.4	SGK223	-	1.58489e-18	5.25	2	54,1440,	0,36665	4627	cds
chr12	56143420	56143600	ENST00000257868.5	GDF11	+	0.000281838	2.41	1	180,	0	3731	cds
chr20	52561527	52601827	ENST00000422805.1	BCAS1	-	5.01187e-32	3.07	5	8,264,66,42,2,	0,8443,12443,30400,40298	882	cds
chr11	46403626	46405349	ENST00000405308.2	MDK	+	0	3.93	4	57,168,162,331,	0,217,510,1392	1166	cds, utr3
chr19	45911038	45911309	ENST00000300853.3	ERCC1	-	3.0903e-05	18.8	1	271,	0	3828	utr3
chr10	76910410	76910680	ENST00000372687.4	SAMD8	+	1.14815e-07	9.12	1	270,	0	6935	cds
chr4	30724455	30726161	ENST00000511884.2	PCDH7	+	5.01187e-56	6.12	1	1706,	0	6763	cds
chr5	150409509	150409660	ENST00000315050.7	TNIP1	-	2.13796e-05	3.06	1	151,	0	2785	utr3
chr7	79082649	79082830	ENST00000354212.4	MAGI2	-	3.01995e-05	6.63	1	181,	0	6861	utr5
chr10	81915349	81915529	ENST00000535999.1	ANXA11	-	3.98107e-28	3.3	1	180,	0	2602	utr3
chr3	196046719	196046899	ENST00000446879.1	TM4SF19	-	0.000162181	9.4	1	180,	0	1582	utr3, cds
chr6	152651122	152651243	ENST00000367255.5	SYNE1	-	0.00030903	13.3	1	121,	0	27748	cds
chr1	231473337	231473488	ENST00000360394.2	EXOC8	-	0.0001	3.81	1	151,	0	5099	cds
chr16	2218084	2220706	ENST00000567645.1	TRAF7	+	2.29087e-06	1.87	2	85,92,	0,2530	737	cds
chr6	56417888	56418158	ENST00000370769.4	DST	-	4.89779e-08	2.83	1	270,	0	23735	cds
chr19	10940845	10941025	ENST00000389253.4	DNM2	+	1.23027e-07	1.76	1	180,	0	3581	cds
chr6	35394299	35394628	ENST00000448077.2	PPARD	+	1.77828e-09	18.8	1	329,	0	3516	utr3
chr11	128330438	128330679	ENST00000526145.2	ETS1	-	7.24436e-06	3.57	1	241,	0	3389	utr3
chr12	6484061	6484211	ENST00000358945.3	SCNN1A	-	0.00186209	12.2	1	150,	0	3545	utr5
chr17	48458521	48458820	ENST00000393271.2	EME1	+	1.58489e-21	3.55	1	299,	0	2354	utr3
chr12	66218536	66218953	ENST00000393578.3	HMGA2	+	3.98107e-20	6.22	1	417,	0	1398	utr5
chr12	122260496	122260767	ENST00000604567.1	SETD1B	+	1.99526e-06	2.93	1	271,	0	5969	cds
chr3	99567010	99567161	ENST00000331335.5	FILIP1L	-	3.0903e-05	18.8	1	151,	0	4219	utr3, cds
chr12	65090809	65090959	ENST00000542104.1	RASSF3	+	0.000112202	1.62	1	150,	0	3492	utr3
chr10	5500067	5500426	ENST00000380359.3	NET1	+	1.25893e-14	4.48	1	359,	0	3253	utr3
chr22	29695647	29696365	ENST00000332050.6	EWSR1	+	7.94328e-47	2.3	2	194,254,	0,464	2443	utr3, cds
chr1	183518960	183519998	ENST00000367537.3	SMG7	+	3.23594e-07	2.5	2	98,113,	0,925	5970	cds
chr19	5667118	5668212	ENST00000538656.1	SAFB	+	1e-22	2.98	4	57,104,67,40,	0,239,712,1054	2433	cds
chr1	203800843	203807124	ENST00000332127.4	ZC3H11A	+	0.000676083	1.78	3	56,63,31,	0,2075,6250	5015	cds
chr17	8347673	8351886	ENST00000582812.1	NDEL1	+	2.69153e-10	2.61	4	2,154,149,19,	0,1355,2398,4194	588	cds
chr1	23240799	23240920	ENST00000400191.3	EPHB2	+	0.000134896	4.26	1	121,	0	4641	utr3
chrX	19983277	19983457	ENST00000379682.4	CXorf23	-	1.69824e-05	5.97	1	180,	0	3217	cds
chr11	46695949	46696070	ENST00000526508.1	ATG13	+	1.7378e-06	3.54	1	121,	0	4199	utr3
chr19	18650401	18654741	ENST00000597611.3	FKBP8	-	3.16228e-33	5.35	3	129,317,23,	0,2087,4317	966	cds, utr5
chr19	36940526	36940736	ENST00000454319.1	ZNF566	-	0.000389045	3.95	1	210,	0	5253	cds
chr7	92077242	92078075	ENST00000287957.3	GATAD1	+	0.000363078	3.32	2	50,10,	0,823	3361	cds
chr11	47290247	47290396	ENST00000467728.1	NR1H3	+	5.01187e-07	3.58	1	149,	0	2731	utr3
chr3	108363296	108363386	ENST00000479138.1	DZIP3	+	0.000645654	3.79	1	90,	0	2076	cds
chr11	33163486	33182918	ENST00000431742.2	CSTF3	-	0.000724436	2	2	46,74,	0,19358	715	utr5, cds
chr22	43280476	43287092	ENST00000403744.3	PACSIN2	-	1.58489e-17	2.31	3	91,156,140,	0,4172,6476	2110	cds
chr17	27958781	27959021	ENST00000540801.1	SSH2	-	5.12861e-06	5.21	1	240,	0	4538	cds
chr9	130928343	130928641	ENST00000372954.1	CIZ1	-	2.51189e-15	4.42	1	298,	0	2731	utr3, cds
chr7	42949379	42949917	ENST00000447342.1	C7orf25	-	1.58489e-11	5.45	1	538,	0	1818	cds
chr11	63580948	63581068	ENST00000294244.4	C11orf84	+	0.000123027	16.6	1	120,	0	2024	utr5
chr4	164438597	164440782	ENST00000513272.1	TMA16	+	1e-10	2.65	2	31,297,	0,1888	803	utr3, cds
chr6	26376070	26376130	ENST00000396934.3	BTN3A2	+	0.00151356	4.42	1	60,	0	1225	utr3
chr16	678911	679272	ENST00000248139.3	RAB40C	+	1.99526e-24	7.42	1	361,	0	2699	utr3
chr11	71707268	71707655	ENST00000530137.1	RNF121	+	6.30957e-17	4.79	1	387,	0	2202	utr3, cds
chr5	79733405	79733526	ENST00000510158.1	ZFYVE16	+	0.000169824	5.09	1	121,	0	6680	cds
chr4	106157046	106157466	ENST00000394764.1	TET2	+	3.0903e-05	18.8	1	420,	0	9215	cds
chr14	66028348	66083036	ENST00000394586.2	FUT8	+	7.58578e-10	3.21	3	136,116,108,	0,54347,54580	3559	cds
chr13	108863080	108863200	ENST00000356922.4	LIG4	-	0.000512861	4.64	1	120,	0	4103	cds
chr1	155722274	155726798	ENST00000437809.1	GON4L	-	1.14815e-07	3.48	4	104,211,114,50,	0,720,1891,4474	7713	cds
chr9	34241293	34249826	ENST00000297661.4	UBAP1	+	6.30957e-23	3.58	2	813,50,	0,8483	2735	cds
chr6	127837072	127837281	ENST00000465909.2	SOGA3	-	1.62181e-06	13.3	1	209,	0	3756	cds
chr16	2569780	2570044	ENST00000564973.1	ATP6V0C	+	5.01187e-26	1.86	1	264,	0	1081	utr3
chr13	45148626	45148956	ENST00000501704.2	TSC22D1	-	0.000123027	3.69	1	330,	0	2335	cds
chr19	13941193	13941254	ENST00000590508.1	ZSWIM4	+	0.00346737	6.63	1	61,	0	2921	cds
chr7	43484448	43484629	ENST00000453890.1	HECW1	+	4.67735e-07	25.4	1	181,	0	5169	cds
chr8	27463898	27471747	ENST00000522413.1	CLU	-	1e-241	2.67	4	143,149,126,58,	0,2556,4093,7791	654	cds, utr5
chr10	102762447	102763305	ENST00000370223.3	LZTS2	+	2.5704e-09	2.92	2	256,42,	0,816	2883	cds
chr19	46056288	46056905	ENST00000544371.1	OPA3	-	1.99526e-17	5.09	1	617,	0	1146	cds, utr3
chr2	85569221	85569282	ENST00000263854.6	RETSAT	-	0.0017378	6.63	1	61,	0	2834	utr3
chr18	72347053	72347234	ENST00000299687.5	ZNF407	+	0.00128825	5.53	1	181,	0	7948	cds
chr1	201845309	201845640	ENST00000361565.4	IPO9	+	3.98107e-23	3.06	1	331,	0	11435	utr3
chr20	47730773	47731399	ENST00000371802.1	STAU1	-	3.16228e-69	3.44	1	626,	0	3154	utr3
chr21	16338576	16339294	ENST00000400199.1	NRIP1	-	1.99526e-15	4.35	1	718,	0	7562	cds
chr3	14197956	14200130	ENST00000285021.7	XPC	-	3.16228e-12	4.65	2	39,620,	0,1554	3832	cds
chr19	44417310	44417549	ENST00000589703.1	ZNF45	-	2.75423e-09	6.36	1	239,	0	2409	cds, utr3
chr3	184044722	184045636	ENST00000382330.3	EIF4G1	+	1e-56	2.34	4	49,233,119,19,	0,281,651,895	5129	cds
chr6	17629085	17629415	ENST00000537253.1	NUP153	-	3.46737e-08	3.32	1	330,	0	4613	cds
chr5	176869515	176869635	ENST00000393576.3	GRK6	+	0.00199526	2.55	1	120,	0	2792	utr3
chr3	157841745	158178751	ENST00000471994.1	RSRC1	+	3.16228e-12	2.58	5	35,174,37,52,28,	0,79115,174082,230900,336978	769	cds
chr2	169938081	169939992	ENST00000436483.2	DHRS9	+	1e-57	5.55	2	323,154,	0,1757	1817	cds, utr5
chr11	125490017	125490783	ENST00000531491.1	STT3A	+	7.24436e-10	2.21	2	4,117,	0,649	2160	utr3, cds
chr19	56128096	56128605	ENST00000568956.1	ZNF865	+	7.94328e-52	10.2	1	509,	0	4005	cds, utr3
chr12	65857851	65858569	ENST00000308259.5	MSRB3	+	3.0903e-05	18.8	1	718,	0	4417	utr3
chr21	27369730	27423454	ENST00000439274.2	APP	-	1e-196	3.73	4	1,168,203,139,	0,2599,24425,53585	2517	cds
chr15	93567731	93568091	ENST00000394196.4	CHD2	+	1.47911e-07	3.07	1	360,	0	9857	utr3, cds
chr3	12544850	12545264	ENST00000446004.1	TSEN2	+	3.46737e-07	3.04	1	414,	0	1239	cds
chr15	75902288	75909790	ENST00000564086.1	SNUPN	-	0.00281838	3.5	2	47,42,	0,7460	644	cds
chr1	246755014	246797230	ENST00000366511.1	CNST	+	3.63078e-05	5.9	3	229,31,5,	0,40181,42211	645	utr3, cds
chr8	134467365	134467665	ENST00000521180.1	ST3GAL1	-	1.09648e-10	2.14	1	300,	0	6951	utr3
chr19	4408977	4409300	ENST00000585854.1	CHAF1A	+	1.25893e-90	10.7	1	323,	0	499	cds
chr9	104170733	104171808	ENST00000374861.3	ZNF189	+	7.94328e-18	11.7	1	1075,	0	3134	cds
chr1	87794210	87794360	ENST00000370544.5	LMO4	+	6.16595e-05	17.7	1	150,	0	5405	utr5
chr21	34136710	34143651	ENST00000290178.4	PAXBP1	-	1.44544e-07	3.06	3	125,129,15,	0,5414,6926	2564	cds
chr19	3207744	3208193	ENST00000246117.4	NCLN	+	3.16228e-19	3.97	1	449,	0	4005	utr3
chr1	37967566	37979037	ENST00000373075.2	MEAF6	-	0.000169824	2.09	4	31,46,88,14,	0,7312,7489,11457	2147	cds
chr1	220231999	220232148	ENST00000414869.2	BPNT1	-	6.16595e-06	12.2	1	149,	0	1184	utr3
chr15	85147551	85164028	ENST00000448803.2	ZSCAN2	+	9.12011e-08	7.08	2	13,196,	0,16281	3813	cds
chr19	52570462	52570821	ENST00000594295.1	ZNF841	-	1.58489e-11	4.31	1	359,	0	3819	cds
chr9	136898326	136898417	ENST00000303407.7	BRD3	-	0.00123027	2.15	1	91,	0	5652	utr3
chr22	45567543	45571814	ENST00000347635.4	NUP50	+	0.000891251	1.57	2	21,40,	0,4231	5233	cds
chr17	41569653	41570311	ENST00000262415.3	DHX8	+	1.25893e-15	4.46	2	7,263,	0,395	5558	cds
chr1	158984688	158988125	ENST00000430894.2	IFI16	+	1.20226e-07	2.78	3	47,116,107,	0,973,3330	2609	cds
chr1	151542203	151553496	ENST00000368848.2	TUFT1	+	3.98107e-30	3.36	6	43,129,95,106,84,79,	0,4542,5183,8993,9921,11214	3033	cds
chr16	81077790	81077941	ENST00000564241.1	ATMIN	+	0.000707946	2.13	1	151,	0	4803	cds
chr1	119426921	119426982	ENST00000207157.3	TBX15	-	0.00512861	4.15	1	61,	0	3492	utr3
chr19	44740461	44740671	ENST00000391961.2	ZNF227	+	1.65959e-09	5.53	1	210,	0	2936	cds
chr9	120474933	120475143	ENST00000355622.6	TLR4	+	3.89045e-06	4.84	1	210,	0	4844	cds
chr3	9776019	9781059	ENST00000383829.2	BRPF1	+	2.51189e-12	5.2	2	404,377,	0,4663	4736	cds
chr17	79781176	79782255	ENST00000570507.1	FAM195B	-	1.47911e-08	3.36	3	11,102,93,	0,111,986	765	cds
chr19	36114271	36114511	ENST00000379045.2	HAUS5	+	7.07946e-10	6.63	1	240,	0	2477	utr3
chr16	3778974	3779454	ENST00000262367.5	CREBBP	-	3.98107e-24	11.1	1	480,	0	10803	cds
chr5	179045205	179048006	ENST00000508103.1	HNRNPH1	-	7.94328e-13	2.27	2	119,114,	0,2687	610	cds
chr16	52472308	52472818	ENST00000219746.9	TOX3	-	6.30957e-30	7.69	1	510,	0	3233	utr3
chr1	155698903	155701745	ENST00000497826.1	DAP3	+	1.25893e-24	1.84	4	10,159,60,11,	0,95,2243,2831	807	cds
chr12	132446045	132446105	ENST00000330386.6	EP400	+	0.00213796	3.69	1	60,	0	12025	cds
chr18	77893770	77894430	ENST00000262198.4	ADNP2	+	1e-51	7.21	1	660,	0	5393	cds
chr19	52091560	52091891	ENST00000262259.2	ZNF175	+	1.41254e-05	6.08	1	331,	0	3742	utr3, cds
chr8	101937238	101964247	ENST00000521309.1	YWHAZ	-	1.7378e-07	1.39	2	29,91,	0,26918	1399	utr5
chr18	9208701	9211602	ENST00000383440.2	ANKRD12	+	6.76083e-05	2.37	2	100,21,	0,2880	10459	cds
chr10	133976908	133980503	ENST00000298622.4	JAKMIP3	+	0.000389045	4.24	3	8,66,17,	0,1265,3578	6626	cds
chr11	128330444	128330684	ENST00000345075.4	ETS1	-	4.57088e-06	3.32	1	240,	0	4981	utr3
chr9	35661579	35661729	ENST00000343259.3	ARHGEF39	-	2.13796e-05	3.06	1	150,	0	3404	utr3
chr1	151510927	151511168	ENST00000271636.7	CGN	+	2.51189e-11	4.15	1	241,	0	5091	utr3
chr16	3535611	3535907	ENST00000576916.1	NAA60	+	4.57088e-08	2.58	1	296,	0	1567	utr3
chr21	34923242	34923363	ENST00000300278.4	SON	+	0.00138038	1.92	1	121,	0	7477	cds
chr2	101611946	101612097	ENST00000542504.1	NPAS2	+	4.7863e-05	2.41	1	151,	0	2725	utr3, cds
chrX	20227430	20284760	ENST00000438357.1	RPS6KA3	-	7.94328e-30	4.55	4	92,57,37,79,	0,25445,31256,57251	530	cds, utr5
chr15	49419911	49420936	ENST00000542928.1	COPS2	-	1e-29	4.17	2	380,38,	0,987	1580	utr3, cds
chr15	75902294	75909767	ENST00000567134.1	SNUPN	-	0.0018197	2.37	2	41,19,	0,7454	1641	cds
chr2	9770318	9770648	ENST00000238081.3	YWHAQ	-	4.46684e-09	2.13	1	330,	0	2208	utr5, cds
chr1	33790264	33790415	ENST00000419414.2	PHC2	-	2.51189e-05	1.83	1	151,	0	3360	utr3
chr19	48182861	48182982	ENST00000396720.3	GLTSCR1	+	0.000154882	4.61	1	121,	0	5684	cds
chr21	16338157	16338368	ENST00000400199.1	NRIP1	-	4.36516e-08	3.59	1	211,	0	7562	cds
chr9	131008698	131009749	ENST00000372923.3	DNM1	+	9.54993e-08	2.43	2	84,96,	0,955	3221	cds
chr19	19576178	19603225	ENST00000429242.3	GATAD2A	+	1.58489e-22	4.22	2	245,111,	0,26936	504	cds
chr1	222826398	222833347	ENST00000344922.5	MIA3	+	6.30957e-31	4.81	10	74,112,56,91,139,102,61,36,68,100,	0,171,1186,1332,1598,5665,6396,6565,6677,6849	8142	cds
chr3	12475556	12475855	ENST00000287820.6	PPARG	+	2.51189e-21	3.36	1	299,	0	1850	utr3, cds
chr8	22478637	22478937	ENST00000308511.4	CCAR2	+	1.86209e-05	4.15	1	300,	0	4853	utr3
chr8	74868204	74884405	ENST00000520210.1	TCEB1	-	7.07946e-07	1.6	2	85,94,	0,16107	1451	cds, utr5
chr6	36169262	36169532	ENST00000443324.2	BRPF3	+	3.71535e-09	4.16	1	270,	0	4628	cds
chr4	110633503	110633653	ENST00000243501.5	PLA2G12A	-	6.16595e-05	17.7	1	150,	0	5226	utr3
chr19	18978178	18978597	ENST00000262803.5	UPF1	+	2.51189e-14	3.29	1	419,	0	5348	utr3
chr19	40581987	40587777	ENST00000450241.2	ZNF780A	-	0.00141254	2.87	2	129,52,	0,5738	7500	cds
chr6	127610870	127611314	ENST00000309620.9	ECHDC1	-	6.30957e-15	2.99	1	444,	0	1361	utr3, cds
chr1	6712955	6738465	ENST00000377577.5	DNAJC11	-	1e-11	3.32	4	56,129,102,12,	0,1015,14813,25498	3311	cds
chr12	48736808	48737257	ENST00000544117.2	ZNF641	-	0.000194984	4.86	1	449,	0	4872	cds
chr11	35211545	35236422	ENST00000442151.2	CD44	+	7.24436e-05	1.3	2	67,24,	0,24853	1825	cds
chr7	148514326	148515200	ENST00000476773.1	EZH2	-	2.51189e-29	4.82	2	157,232,	0,642	2572	cds
chrX	69510316	69510579	ENST00000374403.3	KIF4A	+	2.29087e-05	2.13	2	112,39,	0,224	4348	cds
chr21	27347438	27354688	ENST00000354192.3	APP	-	1.58489e-15	1.72	3	103,75,32,	0,828,7218	3167	cds
chr19	21302084	21302175	ENST00000596143.1	ZNF714	+	0.000245471	15.5	1	91,	0	6809	utr3
chr6	138734193	138734310	ENST00000367697.3	HEBP2	+	3.71535e-05	1.73	1	117,	0	844	utr3
chr2	55255349	55277352	ENST00000357732.4	RTN4	-	1.99526e-44	3.76	2	7,472,	0,21531	2390	cds
chr19	23837275	23837335	ENST00000359788.4	ZNF675	-	0.000446684	4.24	1	60,	0	2301	cds
chr3	196613268	196613328	ENST00000323460.5	SENP5	+	0.00457088	2.05	1	60,	0	6308	cds
chr22	18301787	18304901	ENST00000498573.1	MICAL3	-	2.95121e-06	9.95	3	108,83,106,	0,2405,3008	593	cds
chr5	175824974	175837301	ENST00000508425.1	CLTB	-	7.94328e-05	2.13	2	74,44,	0,12283	527	cds
chrX	10417447	10422929	ENST00000380787.1	MID1	-	5.7544e-06	4.02	2	309,20,	0,5462	5973	cds
chr13	24823678	24823739	ENST00000382108.3	SPATA13	+	7.94328e-06	8.84	1	61,	0	8457	cds
chr7	108205320	108205470	ENST00000415914.3	THAP5	-	0.000177828	2.62	1	150,	0	3306	cds
chr18	72347437	72347617	ENST00000582337.1	ZNF407	+	0.00151356	4.2	1	180,	0	5662	cds
chr7	98610356	98610866	ENST00000456197.1	TRRAP	+	1.62181e-10	4.42	1	510,	0	11654	utr3
chr11	65421071	65421221	ENST00000525693.1	RELA	-	8.70964e-05	2.01	1	150,	0	3183	utr3
chr19	7083111	7083291	ENST00000439035.2	ZNF557	+	4.2658e-06	4.05	1	180,	0	2664	cds
chr9	88937848	88938566	ENST00000375963.3	ZCCHC6	-	1.58489e-20	7.31	1	718,	0	5379	cds
chr2	99217168	99224806	ENST00000328709.3	COA5	-	1.02329e-05	2.64	3	88,84,37,	0,3402,7601	1754	utr3, cds
chr1	114308677	114308767	ENST00000261441.5	RSBN1	-	0.000177828	7	1	90,	0	6621	cds
chr10	114724332	114799791	ENST00000349937.2	TCF7L2	+	0.0030903	1.8	2	51,8,	0,75451	1174	cds
chr19	49416352	49425105	ENST00000407032.1	NUCB1	+	3.16228e-46	3.02	7	101,91,59,93,93,171,22,	0,378,5630,5934,6098,8058,8731	2158	cds
chr11	610742	611964	ENST00000413872.2	PHRF1	+	5.01187e-21	3.39	3	19,129,331,	0,211,891	5224	utr3, cds
chr4	2242406	2242586	ENST00000506763.1	HAUS3	-	0.000177828	2.62	1	180,	0	3166	cds
chr15	49033209	49033330	ENST00000325747.5	CEP152	-	0.000245471	15.5	1	121,	0	4986	utr3
chr17	7138535	7139881	ENST00000576955.1	PHF23	-	1.25893e-54	5.22	2	624,633,	0,713	1944	cds, utr3, utr5
chr2	198367803	198368181	ENST00000233893.5	HSPE1	+	3.16228e-46	2.55	2	49,249,	0,129	950	cds, utr3
chr7	44096450	44098563	ENST00000468694.1	DBNL	+	1.58489e-25	2.75	5	52,78,152,52,87,	0,930,1277,1577,2026	2068	cds
chr10	123997488	124013638	ENST00000369001.1	TACC2	+	3.98107e-49	4.87	6	64,44,161,107,121,133,	0,3984,10669,11076,11570,16017	3685	utr3, cds
chr17	65353532	65362721	ENST00000357146.4	PSMD12	-	2.95121e-07	4.42	2	15,194,	0,8995	2437	utr5, cds
chr15	65943009	65943099	ENST00000261892.6	SLC24A1	+	0.0017378	4.79	1	90,	0	5768	cds
chr4	37592480	37592687	ENST00000314117.4	RELL1	-	5.88844e-08	4.05	1	207,	0	1326	utr3
chr17	41154744	41154949	ENST00000589913.1	RPL27	+	1.99526e-15	1.5	2	56,61,	0,144	697	cds, utr3
chr17	43013615	43025005	ENST00000587309.1	KIF18B	-	1.09648e-05	3.32	2	111,10,	0,11380	4217	cds, utr5
chr5	176951515	176951994	ENST00000329540.5	FAM193B	-	2.29087e-08	15.5	1	479,	0	4570	cds
chr3	47891586	47891677	ENST00000457607.1	DHX30	+	3.31131e-05	2.99	1	91,	0	3748	utr3, cds
chr17	74097409	74099477	ENST00000411744.2	EXOC7	-	4.89779e-05	2.01	3	48,185,36,	0,350,2032	2031	cds
chr1	91989649	91989978	ENST00000428239.1	CDC7	+	5.01187e-23	5.81	1	329,	0	3313	cds
chr19	47569716	47570553	ENST00000601973.1	ZC3H4	-	1.99526e-19	9.25	1	837,	0	4895	cds
chr2	46808445	46808505	ENST00000238738.4	RHOQ	+	0.000436516	1.67	1	60,	0	2975	utr3
chr5	39377029	39377119	ENST00000545653.1	DAB2	-	0.000199526	2.18	1	90,	0	4534	cds
chr3	112359248	112359518	ENST00000206423.3	CCDC80	-	8.51138e-05	13.3	1	270,	0	4664	utr5
chr17	1478794	1478943	ENST00000412517.3	SLC43A2	-	0.000562341	2.55	1	149,	0	1658	utr3, cds
chr12	133308319	133308766	ENST00000542282.1	ANKLE2	-	7.4131e-08	8.84	1	447,	0	3302	utr5
chr17	65103359	65103690	ENST00000358691.5	HELZ	-	5.88844e-06	3.55	1	331,	0	13810	cds
chr17	4840483	4840751	ENST00000225665.7	SLC25A11	-	1e-13	7.19	1	268,	0	1897	utr3
JH636053.3	1255624	1255714	ENST00000583781.1	FAM72B	-	0.000954993	13.3	1	90,	0	2374	utr5
chr1	173962264	173991315	ENST00000367696.2	RC3H1	-	0.0017378	4.7	2	9,82,	0,28969	11261	utr5
chr17	1248298	1303355	ENST00000573026.1	YWHAE	-	1e-139	3.21	2	495,15,	0,55042	780	utr3, cds
chr18	33289653	33289744	ENST00000537549.1	GALNT1	+	5.37032e-08	1.96	1	91,	0	1770	utr3, cds
chr9	131670008	131670249	ENST00000372599.3	LRRC8A	+	3.16228e-16	2.92	1	241,	0	4161	cds
chr7	44714041	44715632	ENST00000439616.2	OGDH	+	1.58489e-12	3.12	3	115,91,64,	0,735,1527	2962	cds
chr20	35156620	35156711	ENST00000373913.3	DLGAP4	+	0.00323594	2.21	1	91,	0	5056	utr3
chr16	57187678	57207763	ENST00000389447.5	FAM192A	-	1.25893e-48	4.36	7	40,373,65,134,122,99,124,	0,368,10234,13326,18484,19009,19961	1017	utr3, cds
chr16	14334180	14339432	ENST00000574045.1	MKL2	+	6.91831e-06	3.82	2	161,48,	0,5204	3309	cds
chr22	32134410	32134650	ENST00000397493.2	PRR14L	-	1.58489e-06	6.85	1	240,	0	6643	cds
chr3	159482456	159482756	ENST00000460298.1	IQCJ-SCHIP1	+	8.70964e-10	5.75	1	300,	0	1884	cds
chr20	30389458	30389608	ENST00000340513.4	TPX2	+	2.75423e-07	1.78	1	150,	0	3605	utr3
chr7	148949874	148951056	ENST00000335870.2	ZNF212	+	1.12202e-05	4.09	2	12,407,	0,775	2810	cds
chr6	57012185	57012306	ENST00000357489.3	ZNF451	+	0.0017378	5.53	1	121,	0	4998	cds
chr16	3022793	3024009	ENST00000575040.1	PKMYT1	-	1.99526e-10	4.42	2	423,9,	0,1207	605	cds, utr3
chr15	81243996	81244117	ENST00000220244.3	KIAA1199	+	1.99526e-07	4.25	1	121,	0	7226	utr3
chr6	159398575	159398636	ENST00000367069.2	RSPH3	-	0.00346737	3.76	1	61,	0	6561	cds
chr1	156203518	156209465	ENST00000368273.4	PMF1	+	1.99526e-14	2.17	3	1,196,127,	0,2560,5820	884	utr3, cds
chr9	127911357	127911627	ENST00000373547.4	PPP6C	-	7.58578e-08	3.87	1	270,	0	4118	utr3
chr7	1582499	1582679	ENST00000343242.4	MAFK	+	5.24807e-07	3.04	1	180,	0	3368	utr3
chrX	38663522	38664269	ENST00000336949.6	MID1IP1	+	1.99526e-16	2.64	2	144,334,	0,413	2536	cds, utr5
chr3	132379474	132379535	ENST00000356232.4	UBA5	+	0.000851138	1.93	1	61,	0	3705	cds
chr12	100661071	100685295	ENST00000548392.1	SCYL2	+	0.000331131	6.63	2	103,15,	0,24209	790	utr5
chr8	144342806	144343106	ENST00000330701.4	ZFP41	+	1.20226e-05	11.6	1	300,	0	4797	utr3
chr17	35913673	35914152	ENST00000345615.4	SYNRG	-	3.16228e-14	5.4	1	479,	0	4841	cds
chr11	46624976	46625156	ENST00000326737.3	HARBI1	-	5.37032e-06	6.19	1	180,	0	1967	utr3, cds
chr16	69334842	69335083	ENST00000336278.4	SNTB2	+	1.99526e-17	5.34	1	241,	0	9789	utr3
chr8	101937209	101960826	ENST00000457309.1	YWHAZ	-	2.81838e-05	1.19	2	58,3,	0,23614	3007	cds
chr6	143072694	143072814	ENST00000367603.2	HIVEP2	-	0.00047863	14.4	1	120,	0	9723	utr3
chr16	1560517	1560608	ENST00000426508.2	IFT140	-	0.0017378	4.7	1	91,	0	5270	utr3
chr3	180685984	180687947	ENST00000468861.1	FXR1	+	0.00204174	1.3	2	58,2,	0,1961	1989	cds
chr14	95556731	95556881	ENST00000393063.1	DICER1	-	0.00134896	2.36	1	150,	0	10220	utr3, cds
chr6	41889343	41897929	ENST00000230340.4	BYSL	+	1.99526e-19	4.08	3	225,163,60,	0,5768,8526	2029	cds
chrX	79971740	79973213	ENST00000373275.4	BRWD3	-	0.00194984	5.53	2	9,142,	0,1331	11381	cds
chr12	68050962	68051411	ENST00000344096.3	DYRK2	+	3.16228e-11	3.07	1	449,	0	8912	cds
chr4	96075789	96075968	ENST00000264568.4	BMPR1B	+	3.63078e-05	4.15	1	179,	0	1807	utr3, cds
chr5	137499016	137500061	ENST00000511898.1	BRD8	-	0.00186209	2.07	3	17,47,53,	0,759,992	586	cds
chr7	77166681	77212942	ENST00000248594.6	PTPN12	+	1e-13	17.7	4	281,109,77,71,	0,33713,44062,46190	3406	utr5, cds
chr9	93640026	93641100	ENST00000375747.1	SYK	+	0.00107152	3.98	2	36,55,	0,1019	4908	cds
chr16	18794290	18796074	ENST00000565420.1	RPS15A	-	1e-47	1.94	2	134,15,	0,1769	802	cds, utr3
chr11	16760351	16775582	ENST00000528634.1	C11orf58	+	1.25893e-23	2.13	5	37,84,61,110,152,	0,5796,9292,13980,15079	591	cds
chr19	16535959	16536020	ENST00000248070.6	EPS15L1	-	0.00165959	1.85	1	61,	0	2924	cds
chr22	30416180	30416241	ENST00000401950.2	MTMR3	+	0.000323594	3.73	1	61,	0	6018	cds
chr11	47183591	47183798	ENST00000378615.3	C11orf49	+	6.16595e-09	4.32	1	207,	0	1651	utr3
chr17	5389999	5391521	ENST00000576570.1	MIS12	+	0.0017378	4.15	3	5,138,6,	0,877,1516	945	utr5
chr11	68363613	68363674	ENST00000529710.1	PPP6R3	+	0.00199526	1.44	1	61,	0	3228	cds
chr10	38411150	38411390	ENST00000361085.5	ZNF37A	+	3.01995e-05	3.62	1	240,	0	8738	utr3
chr3	20215903	20216263	ENST00000263753.4	SGOL1	-	1.58489e-27	7.9	1	360,	0	2338	cds
chr3	44487939	44488389	ENST00000425708.2	ZNF445	-	1.31826e-07	6.16	1	450,	0	10243	cds, utr3
chr17	40724573	40724722	ENST00000246912.4	MLX	+	0.000151356	2.06	1	149,	0	2586	utr3
chr1	154184666	154184754	ENST00000368516.1	C1orf43	-	0.000223872	2.16	1	88,	0	872	utr3
chr3	122459231	122459528	ENST00000383659.1	HSPBAP1	-	3.16228e-11	8.37	1	297,	0	2018	utr3
chr7	150069254	150069493	ENST00000479668.1	REPIN1	+	5.01187e-14	2.65	1	239,	0	3182	utr3
chr18	10742493	10742583	ENST00000579949.1	PIEZO2	-	0.00229087	2.58	1	90,	0	3682	cds
chr5	56111460	56111611	ENST00000399503.3	MAP3K1	+	0.000954993	13.3	1	151,	0	7011	cds
GL339449.2	466040	467948	ENST00000572839.1	SMN2	-	0.000158489	2.25	2	90,31,	0,1877	1492	cds
chr19	1556021	1556381	ENST00000388824.6	MEX3D	-	7.58578e-05	3.65	1	360,	0	2662	cds
chrX	118722363	118722483	ENST00000542113.1	NKRF	-	0.000457088	3.02	1	120,	0	3351	utr3
chr19	10781697	10782177	ENST00000587941.1	ILF3	+	3.16228e-54	2.98	2	182,144,	0,336	533	cds
chr5	140078649	140078889	ENST00000437649.2	HARS2	+	1.41254e-09	5.31	1	240,	0	2238	utr3
chr1	207510139	207512756	ENST00000314754.8	CD55	+	0.00128825	1.52	3	24,81,15,	0,534,2602	2220	cds
chr15	59428564	59428707	ENST00000559412.1	MYO1E	-	0.000123027	3.22	1	143,	0	541	utr3
chr5	141693697	141694620	ENST00000434127.2	SPRY4	-	3.98107e-16	5.9	1	923,	0	2379	cds, utr3
chr16	23569372	23569552	ENST00000395878.3	UBFD1	+	5.37032e-06	3.25	1	180,	0	5110	cds
chr19	1555144	1555323	ENST00000605173.1	MEX3D	-	0.000676083	2.01	1	179,	0	2131	utr3
chr1	144828767	144828888	ENST00000375552.4	NBPF9	+	0.00363078	11.1	1	121,	0	3680	utr3, cds
chr1	114964122	114967286	ENST00000450349.2	TRIM33	-	1.23027e-05	2.58	2	136,74,	0,3090	2708	cds
chr9	99212811	99250416	ENST00000375251.3	HABP4	+	1.99526e-20	3.29	4	99,163,172,46,	0,7849,33932,37559	2304	cds
chr22	45592239	45592839	ENST00000336156.5	KIAA0930	-	1e-40	3.34	1	600,	0	8119	utr3
chr19	4839010	4839250	ENST00000221957.4	PLIN3	-	1.7378e-08	1.97	1	240,	0	2333	utr3, cds
chr7	96303170	96339163	ENST00000413065.1	SHFM1	-	2.51189e-28	1.75	3	1,94,164,	0,20939,35829	661	utr5, cds
chr19	6380965	6389520	ENST00000429701.2	GTF2F1	-	6.30957e-49	4.86	7	88,74,120,62,154,185,66,	0,167,404,599,742,2356,8489	1705	cds
chr5	39377029	39377119	ENST00000320816.6	DAB2	-	0.000199526	2.18	1	90,	0	4534	cds
chr11	57577693	57584018	ENST00000526772.1	CTNND1	+	3.16228e-10	1.55	5	2,88,63,107,250,	0,1177,4089,5172,6075	4966	utr3, cds
chr3	100084223	100084374	ENST00000284320.5	TOMM70A	-	4.67735e-05	1.7	1	151,	0	4409	utr3
chr2	136393497	136396538	ENST00000409478.1	R3HDM1	+	1.99526e-22	4.84	5	71,96,38,51,73,	0,160,2690,2811,2968	4272	cds
chr17	80015747	80016106	ENST00000354321.7	DUS1L	-	6.30957e-44	4.06	1	359,	0	2151	utr3, cds
chr3	195997293	195997412	ENST00000419333.1	PCYT1A	-	0.000131826	2.51	1	119,	0	1325	utr5, cds
chr6	127834047	127835971	ENST00000525778.1	SOGA3	-	9.77237e-05	7.37	2	147,4,	0,1920	4077	cds
chr5	140021279	140021459	ENST00000394671.3	TMCO6	+	0.001	4.97	2	86,5,	0,175	1887	cds
chr5	148639345	148639674	ENST00000309868.7	ABLIM3	+	1.99526e-13	8.11	1	329,	0	4326	utr3
chr3	141165315	141165466	ENST00000514251.1	ZBTB38	+	0.00057544	2.17	1	151,	0	7683	utr3
chr1	101441296	101441386	ENST00000370112.4	SLC30A7	+	0.00047863	14.4	1	90,	0	7898	utr3
chr19	13010427	13010576	ENST00000222214.5	GCDH	+	9.77237e-05	7.37	1	149,	0	1956	utr3
chr2	9613081	9613200	ENST00000238112.3	CPSF3	+	0.000870964	2.36	1	119,	0	2345	utr3, cds
chr2	9613071	9613191	ENST00000460593.1	CPSF3	+	0.00060256	2.28	1	120,	0	3157	utr3, cds
chr8	133137360	133137420	ENST00000388996.4	KCNQ3	-	0.00346737	5.16	1	60,	0	11441	utr3
chr16	69154120	69154416	ENST00000519520.1	CHTF8	-	7.94328e-12	2.55	1	296,	0	856	utr3
chr15	52656860	52659249	ENST00000399233.2	MYO5A	-	0.00218776	2.07	2	39,22,	0,2367	12211	cds
chr22	40642059	40657857	ENST00000402203.1	TNRC6B	+	8.91251e-05	4.79	3	47,22,22,	0,5123,15776	3444	cds
chr1	180601229	180601290	ENST00000367590.4	XPR1	+	0.00057544	5.25	1	61,	0	8474	utr5
chr5	58270461	58270672	ENST00000340635.6	PDE4D	-	3.01995e-05	6.63	1	211,	0	8232	utr3, cds
chr9	138378234	138379159	ENST00000605660.1	PPP1R26	+	1.25893e-12	4.58	1	925,	0	4502	cds
chr10	34663831	34663921	ENST00000340077.5	PARD3	-	0.000234423	2.06	1	90,	0	3518	cds
chr14	24707488	24707851	ENST00000355299.4	GMPR2	+	6.91831e-05	2.55	2	123,57,	0,306	1972	cds
chr3	3186372	3188182	ENST00000251607.6	TRNT1	+	0.00123027	2.49	2	22,69,	0,1741	2276	cds
chr3	73114056	73115031	ENST00000394284.3	PPP4R2	+	2.51189e-19	4.14	2	236,484,	0,491	2698	utr3, cds
chr17	19186319	19186493	ENST00000584150.1	EPN2	+	2.88403e-05	2.91	1	174,	0	578	cds, utr5
chr9	90322349	90322410	ENST00000358077.5	DAPK1	+	0.00194984	6.08	1	61,	0	5743	utr3
chr7	56022782	56022932	ENST00000426595.1	MRPS17	+	1.04713e-07	2.23	1	150,	0	1732	utr3, cds
chr12	27455113	27465505	ENST00000545470.1	STK38L	+	0.000141254	1.99	3	8,84,24,	0,6933,10368	752	cds
chr8	86042165	86047169	ENST00000360375.3	LRRCC1	+	1.38038e-07	9.21	3	128,202,88,	0,1829,4916	3813	cds
chr16	1748879	1749299	ENST00000248098.3	HN1L	+	6.30957e-40	3.11	1	420,	0	3718	utr3, cds
chr3	183585808	183602646	ENST00000311101.5	PARL	-	1.02329e-05	3.69	2	40,137,	0,16701	1240	utr5, cds
chr4	144359476	144359686	ENST00000262995.4	GAB1	+	5.12861e-05	5.53	1	210,	0	7981	cds
chr1	160186639	160186878	ENST00000326837.2	DCAF8	-	3.16228e-05	2.7	1	239,	0	3972	utr3
chr15	63616905	63618094	ENST00000422263.2	CA12	-	3.98107e-43	10.2	1	1189,	0	2556	utr3
chr20	388841	388992	ENST00000475269.1	RBCK1	+	3.31131e-05	2.28	1	151,	0	1200	utr5
chr22	38027052	38028097	ENST00000381756.5	GGA1	+	3.98107e-05	3.24	2	54,95,	0,950	2107	cds
chr12	53345631	53346685	ENST00000388835.3	KRT18	+	1e-175	2.09	3	9,224,180,	0,271,874	1562	utr3, cds
chr8	110587612	110587672	ENST00000528647.1	SYBU	-	0.00128825	3.87	1	60,	0	2995	cds
chr19	41836793	41837032	ENST00000221930.5	TGFB1	-	1.99526e-47	11.1	1	239,	0	2769	utr3, cds
chr16	72829008	72829188	ENST00000397992.5	ZFHX3	-	7.07946e-05	4.26	1	180,	0	13841	cds
chr8	144661897	144662702	ENST00000317198.6	EEF1D	-	3.98107e-26	2.21	3	103,195,27,	0,284,778	1179	cds, utr3
chr20	33337678	33337888	ENST00000359003.2	NCOA6	-	4.36516e-07	2.95	1	210,	0	7081	cds
chr3	9789549	9789699	ENST00000424362.1	BRPF1	+	3.01995e-05	3.45	1	150,	0	4712	utr3
chr19	11098348	11098588	ENST00000450717.3	SMARCA4	+	8.12831e-10	3.49	1	240,	0	5317	cds
chr7	33042297	33042358	ENST00000242209.4	FKBP9	+	0.00398107	1.63	1	61,	0	3462	cds
chr15	86122313	86122973	ENST00000394518.2	AKAP13	+	1.65959e-06	15.5	1	660,	0	13215	cds
chr3	9822050	9822200	ENST00000301964.2	TADA3	-	0.000776247	1.75	1	150,	0	2355	cds
chr14	24774420	24774747	ENST00000554411.1	CIDEB	-	5.37032e-06	3.25	1	327,	0	1602	utr3
chr1	154243687	154243986	ENST00000433615.1	UBAP2L	+	2.75423e-08	5.71	1	299,	0	1789	utr3
chr1	160209977	160210150	ENST00000407642.2	DCAF8	-	1.86209e-05	2.24	1	173,	0	517	cds
chr12	125561139	125562711	ENST00000536752.1	AACS	+	0.000512861	1.61	2	18,70,	0,1502	579	cds
chr8	133816103	133823376	ENST00000337920.4	PHF20L1	+	6.76083e-09	2.36	3	174,126,86,	0,756,7187	2311	cds
chr4	106196265	106196416	ENST00000545826.1	TET2	+	0.00109648	7.74	1	151,	0	10075	utr3
chr1	6246842	6253015	ENST00000465387.1	RPL22	-	0.000120226	1.15	2	34,26,	0,6147	508	cds
chr20	34451133	34451313	ENST00000374012.3	PHF20	+	0.000295121	2.21	1	180,	0	5922	cds
chr17	76107855	76107946	ENST00000590602.1	TMC6	-	0.00186209	12.2	1	91,	0	5268	utr3
chr3	32815067	32815277	ENST00000328834.5	CNOT10	+	2.51189e-06	2.69	1	210,	0	2815	utr3, cds
chr17	60690166	60690256	ENST00000326270.9	TLK2	+	0.000138038	3.54	1	90,	0	3512	utr3
chr12	48131069	48131248	ENST00000171000.4	RAPGEF3	-	2.81838e-07	5.75	1	179,	0	3604	utr3
chr9	135554388	135562681	ENST00000372146.4	GTF3C4	+	1.25893e-23	4.58	3	802,131,56,	0,4561,8237	9043	cds
chr7	102956461	102964972	ENST00000379263.3	DNAJC2	-	1e-159	5.61	9	74,185,70,89,150,122,92,66,44,	0,815,3594,3741,5917,6496,6688,7583,8467	2167	cds
chr13	115056985	115070568	ENST00000351487.5	UPF3A	+	2.51189e-22	7.81	5	34,159,161,295,305,	0,123,7329,10220,13278	2235	utr3, cds
chr1	46082360	46083916	ENST00000402363.3	NASP	+	1e-53	3.76	3	15,129,184,	0,774,1372	2645	utr3, cds
chr12	6483788	6483939	ENST00000396966.2	SCNN1A	-	0.000177828	12.2	1	151,	0	2336	cds
chr17	7163110	7163259	ENST00000396628.2	ELP5	+	6.16595e-05	3.23	1	149,	0	1423	utr3
chr10	103899394	103900053	ENST00000278070.2	PPRC1	+	6.30957e-15	5.11	1	659,	0	5330	cds
chr15	38773592	38773803	ENST00000491535.1	FAM98B	+	1.62181e-08	3.49	1	211,	0	3111	utr3, cds
chr3	125050010	125094081	ENST00000471196.1	ZNF148	-	0.00030903	12.2	3	72,90,136,	0,7655,43935	566	utr5
chr22	24837730	24837880	ENST00000337539.7	ADORA2A	+	4.46684e-05	16.6	1	150,	0	2569	utr3
chr9	99521322	99521562	ENST00000223428.4	ZNF510	-	8.91251e-06	5.05	1	240,	0	5154	cds
chr19	17330517	17330638	ENST00000379776.4	USE1	+	0.000158489	2.37	1	121,	0	629	utr3
chr22	24562748	24563198	ENST00000398319.2	CABIN1	+	3.89045e-10	7.74	1	450,	0	7480	cds
chr4	10076740	10076951	ENST00000499869.2	WDR1	-	5.01187e-18	1.7	1	211,	0	3054	utr3
chr19	40581988	40587778	ENST00000455521.1	ZNF780A	-	0.00177828	2.87	2	128,53,	0,5737	3600	cds
chr1	90487847	90493455	ENST00000370447.3	ZNF326	+	2.51189e-34	6.74	2	57,543,	0,5065	9433	utr3, cds
chr17	80201619	80201890	ENST00000314028.6	CSNK1D	-	5.37032e-07	2.84	1	271,	0	3712	utr3
chr8	80963835	81083347	ENST00000519303.2	TPD52	-	1.58489e-16	3.23	4	28,149,116,92,	0,1681,12877,119420	1594	utr5
chr15	45983342	45983432	ENST00000260324.7	SQRDL	+	0.000524807	2.02	1	90,	0	2003	utr3
chr20	34099681	34099802	ENST00000342580.4	CEP250	+	0.00018197	3.32	1	121,	0	8155	utr3
chr7	128410664	128410754	ENST00000535623.1	CALU	+	4.89779e-05	1.44	1	90,	0	4418	utr3
chr17	47677296	47677597	ENST00000393331.3	SPOP	-	1.25893e-20	5.09	1	301,	0	3088	utr3
chr19	12986261	12986588	ENST00000222219.3	DNASE2	-	6.0256e-08	9.4	1	327,	0	1955	utr3
chr14	23533569	23538693	ENST00000338631.6	ACIN1	-	7.07946e-05	1.71	3	128,43,9,	0,1605,5115	2445	cds
chr12	121139516	121139667	ENST00000228506.3	MLEC	+	1e-27	2.85	1	151,	0	6626	utr3
chr9	32567377	32567437	ENST00000451672.1	GVQW1	+	0.00371535	6.63	1	60,	0	1833	cds
chr3	58417510	58419554	ENST00000383714.4	PDHB	-	0.000436516	1.99	3	10,108,60,	0,93,1984	1478	cds, utr5
chr2	105959395	105961848	ENST00000437250.2	C2orf49	+	3.46737e-10	3.1	3	36,123,77,	0,162,2376	1027	utr3, cds
chr19	58723853	58724927	ENST00000424679.2	ZNF274	+	1.25893e-27	5.8	1	1074,	0	2535	utr3, cds
chr4	87968340	88011165	ENST00000395146.4	AFF1	+	1.25893e-29	7.64	3	406,45,30,	0,36931,42795	9285	cds
chr7	150070803	150071133	ENST00000397281.2	REPIN1	+	3.98107e-13	3.21	1	330,	0	3292	utr3
chr1	27101538	27101599	ENST00000374152.2	ARID1A	+	0.00204174	2.21	1	61,	0	5992	cds
chr16	8997181	8998363	ENST00000381886.4	USP7	-	1.54882e-05	1.55	2	78,72,	0,1110	3579	cds
chr20	6759141	6759975	ENST00000378827.4	BMP2	+	1e-63	8.01	1	834,	0	3601	cds, utr3
chr19	56206341	56207132	ENST00000085079.7	EPN1	+	6.30957e-28	2.45	2	8,619,	0,172	2355	utr3, cds
chr7	134850489	134850788	ENST00000275767.3	TMEM140	+	3.16228e-23	4.29	1	299,	0	1997	utr3
chr22	29192138	29196287	ENST00000216037.6	XBP1	-	1.25893e-14	2.07	4	42,129,97,2,	0,926,2906,4147	1850	cds
chr3	110852747	110852837	ENST00000319792.3	PVRL3	+	0.00199526	3.32	1	90,	0	1549	utr3
chr11	8706430	8707395	ENST00000530913.1	RPL27A	+	1e-104	1.85	2	9,171,	0,794	805	cds, utr3
chr10	13246261	13251498	ENST00000484800.2	MCM10	+	7.4131e-08	2.69	3	103,43,272,	0,4829,4965	3157	utr3, cds
chr11	93400872	93402856	ENST00000344196.4	KIAA1731	+	5.01187e-10	5.44	3	101,125,14,	0,1101,1970	7900	utr5
chr15	63883404	63883643	ENST00000268049.7	USP3	+	2.51189e-11	3.76	1	239,	0	2439	utr3
chr10	70930972	70931152	ENST00000373382.1	VPS26A	+	3.16228e-05	1.76	1	180,	0	3229	utr3, cds
chr3	152017394	152017545	ENST00000282486.6	MBNL1	+	0.000190546	1.47	1	151,	0	6422	utr5
chr3	47386895	47387106	ENST00000232766.5	KLHL18	+	0.000457088	2.73	1	211,	0	4620	utr3
chr11	57563931	57564352	ENST00000361332.4	CTNND1	+	2.51189e-25	2.21	1	421,	0	6295	cds
chr7	102277591	102277770	ENST00000591000.1	POLR2J2	-	0.000389045	3.95	1	179,	0	1600	utr3
chr20	307551	308000	ENST00000342665.2	SOX12	+	1.58489e-12	4.7	1	449,	0	4627	utr3
chrX	129150085	129150176	ENST00000218147.7	BCORL1	+	0.001	4.97	1	91,	0	6860	cds
chr4	107249312	107252890	ENST00000394701.4	AIMP1	+	3.71535e-06	1.59	2	88,62,	0,3516	2586	cds
chr19	11552089	11559425	ENST00000589838.1	PRKCSH	+	1e-109	3.58	9	83,130,85,79,87,159,97,70,71,	0,1111,4114,4997,5799,6164,6418,6947,7265	1898	cds
chr13	41507637	41507728	ENST00000239882.3	ELF1	-	0.000501187	2.52	1	91,	0	3566	cds
chr12	48176504	48176744	ENST00000080059.7	HDAC7	-	1.58489e-11	3.12	1	240,	0	4095	utr3
chr19	40329747	40336982	ENST00000597634.1	FBL	-	5.01187e-68	2.05	5	98,95,96,66,52,	0,1125,1306,1614,7183	726	cds, utr5
chr2	232030608	232035366	ENST00000409643.1	PSMD1	+	5.62341e-10	1.71	2	123,87,	0,4671	2901	cds
chr1	93701911	93704981	ENST00000334652.5	CCDC18	+	0.000354813	2.69	2	36,115,	0,2955	4650	cds
chr17	3764477	3764688	ENST00000381769.2	CAMKK1	-	0.000295121	3.45	1	211,	0	3508	utr3
chr17	1264499	1264588	ENST00000496706.1	YWHAE	-	2.51189e-12	1.6	1	89,	0	732	cds
chr20	43060976	43061096	ENST00000316099.4	HNF4A	+	9.33254e-05	3.32	1	120,	0	4694	utr3
chr17	48445248	48445488	ENST00000511860.1	MRPL27	-	1.99526e-13	3.67	1	240,	0	869	utr3, cds
chr13	28011383	28014277	ENST00000405591.2	MTIF3	-	4.89779e-09	3.32	2	27,152,	0,2742	1069	cds
chr5	140078649	140078889	ENST00000432671.2	HARS2	+	1.41254e-09	5.31	1	240,	0	2118	utr3
chr14	103372024	103372502	ENST00000351691.5	TRAF3	+	1.47911e-09	5.23	1	478,	0	2239	utr3, cds
chr9	123888095	123898085	ENST00000373850.1	CNTRL	+	0.000724436	2.81	2	119,2,	0,9988	5824	cds
chr7	5352274	5352635	ENST00000399537.4	TNRC18	-	6.91831e-07	7	1	361,	0	10572	cds
chr2	149519366	149519487	ENST00000258484.6	EPC2	+	0.000154882	2.83	1	121,	0	3642	cds
chr12	83289849	83290209	ENST00000321196.3	TMTC2	+	6.30957e-14	6.21	1	360,	0	5681	cds
chr3	78680312	78685031	ENST00000495273.1	ROBO1	-	1e-16	3.67	3	143,108,109,	0,2772,4610	5600	cds
chr2	111878655	111881319	ENST00000393256.3	BCL2L11	+	0.0017378	12.2	2	110,10,	0,2654	5086	utr5
chr21	37406898	37406958	ENST00000399215.1	SETD4	-	0.00346737	5.16	1	60,	0	4272	utr3
chr2	39006216	39009107	ENST00000409011.1	GEMIN6	+	1.25893e-70	5.68	3	44,68,449,	0,183,2442	1210	cds, utr3
chr9	134073088	134073917	ENST00000531600.1	NUP214	+	3.16228e-17	4.31	1	829,	0	1775	cds
chr18	12506573	12535509	ENST00000309836.5	SPIRE1	-	5.01187e-07	3.58	3	67,78,35,	0,5879,28901	1877	cds
chr17	19580162	19580670	ENST00000395575.2	ALDH3A2	+	2.51189e-30	2.72	1	508,	0	3640	utr3
chr3	52558404	52558554	ENST00000422318.2	NT5DC2	-	1.25893e-05	4.3	1	150,	0	1795	utr3, cds
chr2	26432701	26455045	ENST00000380649.3	HADHA	-	2.51189e-19	2.24	6	57,57,119,123,103,18,	0,2737,4610,5220,20358,22326	3037	cds
chr20	43243247	43246972	ENST00000372891.3	PKIG	+	0.000331131	2.25	2	101,47,	0,3678	1443	cds
chr12	53459723	53460250	ENST00000301463.4	SPRYD3	-	1.86209e-05	2.31	2	27,153,	0,374	2644	cds
chr6	133850198	133850529	ENST00000367895.5	EYA4	+	1.09648e-07	15.5	1	331,	0	5699	utr3
chr21	45139052	45153979	ENST00000291565.4	PDXK	+	1.44544e-10	3.87	2	210,30,	0,14897	7366	utr5, cds
chr1	50906913	50907094	ENST00000396153.2	FAF1	-	5.12861e-05	3.07	1	181,	0	4367	utr3
chr18	56063637	56063847	ENST00000400345.3	NEDD4L	+	3.38844e-07	2.73	1	210,	0	3647	utr3
chr4	77949896	77960268	ENST00000502401.1	SEPT11	+	1.58489e-27	8.84	3	18,188,43,	0,2039,10329	276	utr3, cds
chr18	56063640	56063848	ENST00000589054.1	NEDD4L	+	3.38844e-07	2.73	1	208,	0	1033	utr3
chr1	180257364	180257514	ENST00000367595.3	ACBD6	-	0.000338844	3.79	1	150,	0	1670	utr3, cds
chr15	43652648	43652739	ENST00000396972.1	ZSCAN29	-	0.000954993	13.3	1	91,	0	4440	utr3
chrX	99930865	99930956	ENST00000276141.6	SYTL4	-	0.00141254	2.87	1	91,	0	3737	utr3
chr12	48542501	48542772	ENST00000536549.1	ASB8	-	1.07152e-10	34.3	1	271,	0	2610	utr3
chr11	61213572	61213782	ENST00000542074.1	SDHAF2	+	2.51189e-17	2.53	1	210,	0	835	utr3
chr12	56398021	56398830	ENST00000356124.4	SUOX	+	2.51189e-31	7	1	809,	0	2306	cds, utr3
chr3	122078708	122087048	ENST00000479414.1	CCDC58	-	5.88844e-09	3.02	3	58,60,26,	0,3106,8314	431	cds, utr3
chr17	19285126	19285366	ENST00000299612.7	MAPK7	+	1.34896e-07	4.11	1	240,	0	2715	cds
chr3	101283962	101284471	ENST00000495642.1	TRMT10C	+	1e-82	9.16	1	509,	0	1017	cds
chr15	67457591	67462942	ENST00000560175.1	SMAD3	+	5.01187e-29	3.32	3	131,75,51,	0,1525,5300	542	cds
chr1	154942561	154946812	ENST00000412170.1	SHC1	-	1.58489e-19	2.52	2	114,89,	0,4162	692	cds, utr5
chr10	70496768	70502212	ENST00000535016.1	CCAR1	+	1.09648e-05	2.1	3	37,33,80,	0,3617,5364	3813	cds
chr9	112918645	112931413	ENST00000302798.7	PALM2-AKAP2	+	5.01187e-68	9.46	2	132,735,	0,12033	4718	utr3, cds
chr17	1636988	1637316	ENST00000437219.2	WDR81	+	2.51189e-14	4.86	1	328,	0	3184	cds
chr12	95602646	95603126	ENST00000343958.4	FGD6	-	2.34423e-09	3.65	1	480,	0	9288	cds
chrX	100087891	100092384	ENST00000372972.2	CSTF2	+	1.99526e-15	2.43	3	7,293,57,	0,277,4436	1958	cds
chr1	32834076	32841994	ENST00000419121.2	BSDC1	-	4.0738e-05	2.83	2	75,132,	0,7786	1473	cds
chr3	127819579	127823667	ENST00000417360.1	RUVBL1	-	1e-05	1.5	3	8,90,52,	0,822,4036	1641	cds
chr7	100732804	100733163	ENST00000306085.6	TRIM56	+	1.09648e-10	3.64	1	359,	0	3613	cds, utr3
chr6	144095257	144110026	ENST00000367582.3	PHACTR2	+	6.30957e-13	4.33	4	95,56,62,117,	0,3207,9098,14652	4367	cds
chr12	124826471	124826591	ENST00000404121.2	NCOR2	-	9.12011e-05	1.71	1	120,	0	8660	cds
chr14	104056921	104057278	ENST00000409074.2	APOPT1	+	2.51189e-18	65.2	1	357,	0	2523	utr3
chr22	24717829	24718009	ENST00000314328.9	SPECC1L	+	0.000234423	2.86	1	180,	0	6756	cds
chr4	7057638	7057699	ENST00000310074.7	TADA2B	+	0.000467735	2.89	1	61,	0	4350	utr3
chr18	20577626	20602159	ENST00000327155.5	RBBP8	+	1e-18	2.72	5	71,144,70,97,68,	0,3922,8699,19164,24465	3288	cds
chr2	210518081	210518141	ENST00000445941.1	MAP2	+	0.000676083	2.4	1	60,	0	2019	cds
chr19	46190711	46195272	ENST00000342669.3	SNRPD2	-	3.16228e-30	2.97	3	274,180,128,	0,933,4433	901	cds, utr3, utr5
chr17	38548517	38554877	ENST00000423485.1	TOP2A	-	1.99526e-98	4.23	5	76,153,91,183,68,	0,319,3183,4017,6292	5758	cds
chr2	233208281	233208372	ENST00000273009.6	DIS3L2	+	0.00057544	11.1	1	91,	0	3201	utr3, cds
chr19	56599235	56599859	ENST00000270459.3	ZNF787	-	1.58489e-25	6.79	1	624,	0	1928	utr3, cds
chr1	249212326	249212535	ENST00000329291.5	PGBD2	+	6.0256e-05	3.93	1	209,	0	2136	cds
chr17	1630108	1630498	ENST00000409644.1	WDR81	+	1.86209e-06	3.61	1	390,	0	6733	cds
chr10	28908546	28908875	ENST00000375646.1	WAC	+	2.81838e-10	2.57	1	329,	0	2176	utr3
chr16	31045387	31046353	ENST00000457779.2	STX4	+	1.25893e-12	2.86	4	48,100,75,63,	0,159,395,903	571	cds
chr12	51501112	51502977	ENST00000257915.5	TFCP2	-	0.000562341	2.07	2	17,74,	0,1791	3546	cds
chr10	99093147	99093476	ENST00000371019.2	FRAT2	-	2.75423e-09	3.49	1	329,	0	2204	utr3
chr3	69072326	69074799	ENST00000398559.2	TMF1	-	3.98107e-11	3.38	3	145,126,89,	0,879,2384	6849	utr3, cds
chr19	44676335	44677250	ENST00000588883.1	ZNF226	+	1.62181e-05	2.61	2	32,238,	0,677	5972	cds, utr3
chr9	115932115	115932845	ENST00000238256.3	FKBP15	-	1.07152e-05	2.72	2	107,44,	0,686	4336	cds
chr13	24797944	24798245	ENST00000382108.3	SPATA13	+	8.70964e-07	9.95	1	301,	0	8457	cds
chr12	8200604	8201311	ENST00000162391.3	FOXJ2	+	1.14815e-08	8.62	2	281,19,	0,688	5523	cds
chr4	187509723	187510287	ENST00000512772.1	FAT1	-	1.58489e-62	3.35	1	564,	0	1305	utr3, cds
chr11	110102275	110126017	ENST00000544551.1	RDX	-	2.51189e-77	6	7	483,243,93,161,131,164,4,	0,1686,4548,5941,16152,22395,23738	1725	utr3, cds
chr7	83590086	83590326	ENST00000265362.4	SEMA3A	-	4.67735e-07	3.76	1	240,	0	8225	utr3
chr14	64518641	64519092	ENST00000358025.3	SYNE2	+	1.51356e-05	8.48	1	451,	0	21875	cds
chr20	45927610	45938884	ENST00000540497.1	ZMYND8	-	0.00040738	1.81	2	6,85,	0,11189	3405	cds
chr14	102675137	102675226	ENST00000558854.1	WDR20	+	9.77237e-05	8.84	1	89,	0	532	cds
chr12	6710578	6715464	ENST00000357008.2	CHD4	-	1.58489e-81	5.91	5	118,119,216,122,25,	0,235,547,963,4861	6496	cds
chr6	39158894	39159074	ENST00000359534.3	KCNK5	-	0.000165959	3.69	1	180,	0	3756	cds
chr16	30722983	30723404	ENST00000262518.4	SRCAP	+	5.01187e-10	2.26	2	82,249,	0,172	10474	cds
chr19	37210095	37210544	ENST00000392163.2	ZNF567	+	8.51138e-07	5.53	1	449,	0	2005	cds
chr11	124857360	124857421	ENST00000344762.5	CCDC15	+	0.00281838	3.32	1	61,	0	3893	cds
chrX	21990659	22002442	ENST00000415881.2	SMS	+	2.51189e-24	2.1	5	30,176,155,90,21,	0,4519,5418,6335,11762	1592	cds
chr5	65374271	65374542	ENST00000380939.2	ERBB2IP	+	2.69153e-08	2.79	1	271,	0	6865	utr3, cds
chr19	7585761	7585911	ENST00000394341.2	ZNF358	+	1.07152e-06	4.15	1	150,	0	1824	utr3, cds
chr9	131353757	131365851	ENST00000372731.4	SPTAN1	+	3.16228e-43	4.05	7	147,60,199,105,24,36,30,	0,1504,2696,6921,7484,8601,12064	7857	cds
chr17	56431245	56431575	ENST00000583753.1	RNF43	-	3.16228e-12	4.28	1	330,	0	3560	utr3
chr14	76259400	76286396	ENST00000557636.1	TTLL5	+	0.00107152	3.63	2	43,47,	0,26949	4168	cds
chrX	102940909	102941089	ENST00000423833.2	MORF4L2	-	0.000141254	2.55	1	180,	0	2749	utr5
chr12	52471037	52471218	ENST00000336854.4	C12orf44	+	9.33254e-06	1.9	1	181,	0	1439	utr3
chr2	63206332	63272642	ENST00000405015.3	EHBP1	+	6.30957e-62	5.77	9	138,125,139,107,124,100,74,115,98,	0,11518,14332,14673,17445,58337,59545,65868,66212	4108	utr3, cds
chr11	598492	605190	ENST00000413872.2	PHRF1	+	1.54882e-05	1.94	3	10,128,72,	0,3081,6626	5224	cds
chr2	216214284	216214487	ENST00000442048.1	ATIC	+	3.98107e-19	2.55	1	203,	0	433	cds, utr3
chr3	128533518	128533639	ENST00000265062.3	RAB7A	+	3.23594e-05	1.93	1	121,	0	2244	utr3
chr10	21129696	21134254	ENST00000377122.4	NEBL	-	0.000954993	13.3	2	82,68,	0,4490	9216	cds
chr8	42188945	42189126	ENST00000520810.1	IKBKB	+	8.31764e-06	5.75	1	181,	0	3086	utr3
chr8	30536328	30536836	ENST00000414019.1	GSR	-	7.94328e-35	4.91	1	508,	0	2893	utr3
chr14	24608027	24608176	ENST00000206451.6	PSME1	+	7.94328e-14	2.78	1	149,	0	1006	utr3
chr3	150290223	150301034	ENST00000383043.3	EIF2A	+	1.90546e-07	1.65	4	93,114,129,48,	0,3212,9181,10763	1445	cds
chr1	185135783	185143594	ENST00000367500.4	SWT1	+	0.000162181	9.4	3	1,59,91,	0,1688,7720	3830	cds
chr9	123930527	123932026	ENST00000373850.1	CNTRL	+	1.54882e-05	4.9	2	72,138,	0,1361	5824	cds
chrX	119760083	119760800	ENST00000371313.2	C1GALT1C1	-	2.51189e-14	4	1	717,	0	1492	cds
chr2	216214306	216214486	ENST00000236959.9	ATIC	+	2.51189e-18	2.56	1	180,	0	2213	utr3, cds
chr4	2831583	2831644	ENST00000511747.1	SH3BP2	+	0.0018197	3.07	1	61,	0	2351	cds
chr9	77567562	77567713	ENST00000376854.5	C9orf40	-	0.000363078	3.32	1	151,	0	2327	utr5
chr14	73491205	73491325	ENST00000553891.1	ZFYVE1	-	0.00109648	7.74	1	120,	0	3244	utr5, cds
chr18	33688970	33689180	ENST00000269187.5	SLC39A6	-	1.99526e-12	3.07	1	210,	0	3543	utr3
chr11	75283056	75283205	ENST00000358171.3	SERPINH1	+	9.33254e-05	1.48	1	149,	0	2225	cds, utr3
chr5	133483440	133483621	ENST00000395023.1	TCF7	+	1.90546e-06	23.2	1	181,	0	2815	utr3
chr22	39711402	39711461	ENST00000427905.1	RPL3	-	5.49541e-06	1.37	1	59,	0	782	cds
chr11	70265950	70266097	ENST00000415461.1	CTTN	+	2.13796e-05	1.34	1	147,	0	1021	utr3, cds
chr12	56514344	56514434	ENST00000546903.1	ZC3H10	+	0.000323594	4.24	1	90,	0	743	cds, utr5
chr5	139060441	139060591	ENST00000504844.1	CXXC5	+	5.24807e-06	6.41	1	150,	0	777	cds
chr3	78987873	79067861	ENST00000436010.2	ROBO1	-	8.70964e-10	3.32	2	204,305,	0,79683	7510	utr5, cds
chr22	20112888	20114637	ENST00000448394.1	RANBP1	+	3.16228e-30	1.79	3	71,66,163,	0,937,1586	688	cds, utr3
chr4	77941768	77955694	ENST00000541121.1	SEPT11	+	1.99526e-41	3.98	4	55,133,188,45,	0,8013,10167,13881	5422	utr3, cds
chr21	45106725	45108084	ENST00000340648.4	RRP1B	+	5.01187e-31	5.38	2	91,688,	0,671	5088	cds
chr17	915174	916393	ENST00000536794.2	ABR	-	5.37032e-06	2.1	3	51,110,49,	0,753,1170	2213	cds
chr1	89473449	89475153	ENST00000370481.4	GBP3	-	1e-11	3.97	3	86,194,79,	0,1180,1625	3067	cds
chr4	146058285	146059662	ENST00000447906.2	OTUD4	-	2.51189e-30	6.15	1	1377,	0	3829	utr3, cds
chr10	38406834	38407014	ENST00000351773.3	ZNF37A	+	0.00074131	3.02	1	180,	0	7027	cds
chr14	21679414	21681122	ENST00000554539.1	HNRNPC	-	1e-177	3.44	4	51,161,114,4,	0,150,554,1704	748	cds
chr17	19463562	19463774	ENST00000395585.1	SLC47A1	+	0.00151356	4.2	2	47,44,	0,168	1998	cds
chr13	111175891	111176070	ENST00000267328.3	RAB20	-	1.86209e-06	3.15	1	179,	0	1514	utr3, cds
chr10	123997044	124013642	ENST00000369000.1	TACC2	+	2.51189e-47	4.79	7	9,77,44,161,107,121,137,	0,431,4428,11113,11520,12014,16461	3813	utr3, cds
chr10	111885699	111892087	ENST00000356080.4	ADD3	+	1.28825e-09	2.21	4	4,87,124,25,	0,475,4421,6363	3081	cds
chr5	72801165	72801401	ENST00000380591.3	BTF3	+	7.58578e-08	2.61	1	236,	0	1237	utr3
chr1	109477369	109479773	ENST00000302500.4	CLCC1	-	3.89045e-07	3.26	2	195,75,	0,2329	1316	cds
chr6	36169262	36169532	ENST00000534694.1	BRPF3	+	3.71535e-09	4.16	1	270,	0	4628	cds
chr19	37974918	37975304	ENST00000586475.1	ZNF570	+	5.49541e-08	23.2	1	386,	0	1985	cds
chr10	79795461	79800455	ENST00000372360.3	RPS24	+	0	3.79	3	17,111,83,	0,1490,4911	510	cds, utr3
chr1	26143696	26143787	ENST00000361547.2	SEPN1	+	0.00030903	13.3	1	91,	0	4332	utr3
chr2	227729424	227729805	ENST00000423616.1	RHBDD1	+	7.94328e-05	9.4	1	381,	0	556	cds
chr1	155707973	155708320	ENST00000463295.1	DAP3	+	5.01187e-62	3.53	1	347,	0	607	cds, utr3
chr19	5705888	5707105	ENST00000593119.1	LONP1	-	1.77828e-06	2.4	2	115,35,	0,1182	2918	cds
chr15	77046267	77057399	ENST00000564590.1	SCAPER	-	0.000389045	4.24	2	22,98,	0,11034	2507	cds
chr19	2732521	2732728	ENST00000269740.4	SLC39A3	-	2.51189e-16	19.9	1	207,	0	1502	utr3
chr16	31477526	31477707	ENST00000408912.3	ARMC5	+	1.25893e-05	4.56	1	181,	0	3626	cds
chr20	44038687	44038895	ENST00000372720.3	DBNDD2	+	7.76247e-06	2.12	1	208,	0	1481	cds, utr3
chr12	76443310	76443489	ENST00000549596.1	NAP1L1	-	1.86209e-06	1.95	1	179,	0	1838	utr3
chr10	101370753	101372314	ENST00000370495.4	SLC25A28	-	1.02329e-06	3.32	2	370,15,	0,1546	1448	cds
chr9	130941126	130943066	ENST00000538431.1	CIZ1	-	5.01187e-18	2.76	3	568,109,67,	0,1567,1873	3154	cds
chr11	122928204	122928564	ENST00000227378.3	HSPA8	-	1e-272	4.77	1	360,	0	2186	utr3, cds
chr19	56103549	56103877	ENST00000221665.3	FIZ1	-	2.0893e-09	8.11	1	328,	0	2651	cds, utr3
chr7	44713526	44715646	ENST00000543843.1	OGDH	+	1.99526e-15	3.52	4	14,147,91,78,	0,483,1250,2042	3266	cds
chr6	111289003	111289093	ENST00000329970.7	GTF3C6	+	0.00047863	1.64	1	90,	0	952	utr3
chr1	110279095	110279455	ENST00000540225.1	GSTM3	-	2.5704e-09	3.32	1	360,	0	4128	utr3
chr20	5975072	5975373	ENST00000378896.3	MCM8	+	6.30957e-29	4.9	1	301,	0	3715	utr3
chr16	2227532	2228130	ENST00000326181.6	TRAF7	+	1.99526e-53	6.25	1	598,	0	3700	utr3
chr1	214171185	214171335	ENST00000435016.1	PROX1	+	6.0256e-05	3.93	1	150,	0	3069	cds
chr15	75902296	75909769	ENST00000564644.1	SNUPN	-	0.00263027	2.29	2	39,21,	0,7452	1931	cds
chr14	105362390	105362630	ENST00000453495.1	CEP170B	+	7.94328e-15	3.99	1	240,	0	6784	utr3
chr14	103803522	103805087	ENST00000558265.1	EIF5	+	2.51189e-75	3.57	3	42,146,16,	0,1141,1549	872	cds
chr1	21183910	21190979	ENST00000536266.1	EIF4G3	-	4.89779e-09	2.79	4	80,133,105,11,	0,2967,4810,7058	4332	cds
chr3	48475146	48476270	ENST00000446140.1	CCDC51	-	1.54882e-05	2.65	2	135,44,	0,1080	833	cds
chr17	5257782	5264924	ENST00000574568.1	RABEP1	+	1e-24	4.53	3	3,66,422,	0,2020,6720	578	cds
chr8	21926979	21927760	ENST00000523623.1	DMTN	+	7.94328e-11	3.74	3	50,57,68,	0,412,713	581	cds
chr11	66407412	66407830	ENST00000483858.1	RBM4	+	1.58489e-27	6.43	1	418,	0	1548	cds, utr3
chr16	69400867	69401074	ENST00000566750.1	TERF2	-	2.69153e-05	2.51	1	207,	0	917	cds
chr12	50869424	50870203	ENST00000347328.5	LARP4	+	1.99526e-86	4.78	1	779,	0	3621	utr3, cds
chr2	228221807	228221867	ENST00000409616.1	MFF	+	1.7378e-05	2.09	1	60,	0	1247	utr3, cds
chr16	70367507	70367868	ENST00000288071.6	DDX19B	+	5.01187e-12	18.8	1	361,	0	3386	utr3
chr19	55899401	55903112	ENST00000558815.1	RPL28	+	1e-272	3.46	2	15,191,	0,3520	616	utr3, cds
chr11	64979262	64979472	ENST00000524773.1	CAPN1	+	1e-26	5.2	1	210,	0	2960	utr3
chr1	154918383	154918857	ENST00000542459.1	PBXIP1	-	1e-25	5.17	1	474,	0	1865	cds
chr14	21269552	21269821	ENST00000555698.1	RNASE1	-	9.33254e-09	3.74	1	269,	0	655	cds, utr3
chr20	17588796	17588887	ENST00000474024.1	DSTN	+	7.76247e-09	1.66	1	91,	0	1853	utr3
chr9	19346428	19346638	ENST00000380432.2	DENND4C	+	4.16869e-05	4.28	1	210,	0	7023	cds
chr1	16202728	16203057	ENST00000438066.1	SPEN	+	1.20226e-09	3.57	1	329,	0	1733	cds
chr20	52645501	52687084	ENST00000371435.2	BCAS1	-	6.0256e-09	3.87	4	10,70,77,113,	0,29122,29684,41470	3020	utr5, cds
chr3	152182940	152183031	ENST00000324196.5	MBNL1	+	3.23594e-05	1.33	1	91,	0	5225	utr3
chr14	23528267	23530646	ENST00000555053.1	ACIN1	-	3.98107e-80	3.84	3	416,101,140,	0,2025,2239	4173	utr3, cds
chr10	34648205	34661435	ENST00000340077.5	PARD3	-	2.69153e-05	1.92	3	40,189,10,	0,793,13220	3518	cds
chr17	65888112	65889598	ENST00000321892.4	BPTF	+	0.000301995	2.05	2	38,113,	0,1373	11292	cds
chr19	17918767	17919007	ENST00000595387.1	B3GNT3	+	3.01995e-05	3.79	1	240,	0	1349	cds
chr2	113088648	113089129	ENST00000343936.4	ZC3H6	+	3.0903e-05	18.8	1	481,	0	11539	cds
chr2	172964644	172964705	ENST00000234198.4	DLX2	-	0.00346737	5.16	1	61,	0	2453	utr3
[truncated: 34,370 more rows]
